# Supplementary material for: Alpine speciation and morphological innovations: revelations from a species-rich genus in the northern hemisphere
Source: AoB Plants. 2021 Apr 15;13(3):plab018. doi: 10.1093/aobpla/plab018 (PMC8129467; doi:10.1093/aobpla/plab018)
Supplement: plab018_suppl_Supplementary_Materials [file plab018_suppl_supplementary_materials.zip]

Archive with 7 entries (7 files):
- plab018_suppl_Supporting information 3 global_species_factor_matrix.csv
- plab018_suppl_Supplementary Information 2.xlsx
- plab018_suppl_Supporting Information 1.docx
- plab018_suppl_Supporting information 3  R_code_for_Saussurea.R
- plab018_suppl_Supporting information 3  Saussurea_dating_tree2.tre
- plab018_suppl_Supporting information 3  SMT_SAR_treat.csv
- plab018_suppl_Supporting information 3 1_global_index_predictor.csv
