# Supplementary material for: Alpine speciation and morphological innovations: revelations from a species-rich genus in the northern hemisphere
Source: AoB Plants. 2021 Apr 15;13(3):plab018. doi: 10.1093/aobpla/plab018 (PMC8129467; doi:10.1093/aobpla/plab018)
Supplement: plab018_suppl_Supplementary_Materials [file plab018_suppl_supplementary_materials.zip › plab018_suppl_Supporting information 3 global_species_factor_matrix.csv]

Species	Velocity	Alt	Alt_SD	MAT	MAP	MAT_ano	MAP_ano
Saussurea_alaschanica	3.700530264	1785.531389	477.9147746	62.66138889	223.0636111	52.56069444	71.52541667
Saussurea_alpina	4.549000594	496.5475492	173.4952047	9.505968406	842.1378186	208.5563084	297.2459499
Saussurea_amara	4.250987979	943.8349506	186.6270275	34.58044256	510.3128272	73.89129473	115.2889336
Saussurea_americana	4.122252269	1071.325948	390.6611969	40.82523285	1457.504604	133.3833368	86.98880964
Saussurea_amurensis	4.282253042	493.8082149	173.7755808	6.665402178	688.6485009	95.50517707	126.9103795
Saussurea_andryaloides	3.872612271	4440.952939	536.7689669	-18.94360788	303.3802487	56.86929587	23.81805152
Saussurea_apus	4.064911696	4424.703595	264.4050867	-30.11069048	332.1637857	58.19684921	116.8897778
Saussurea_baicalensis	4.118303905	1832.457162	334.5899317	-46.11780193	403.6645048	81.21809783	142.1936413
Saussurea_baroniana	3.982641529	1330.683334	211.3410131	60.96055555	541.1658333	57.84365741	95.35101852
Saussurea_bartholomewii	3.950004684	4410.188056	296.9428086	3.558611111	508.3719444	58.43708333	161.0281944
Saussurea_bhutanensis	3.55668909	4249.95875	723.6672013	25.91041667	544.1272222	39.94513889	18.13590278
Saussurea_brachycephala	3.989940494	366.8528359	253.5894438	93.78683677	1467.928972	79.76352328	243.3873056
Saussurea_bracteata	3.894194501	4781.20234	516.3558329	-33.06329338	242.3707496	54.72347412	11.22788908
Saussurea_brunneopilosa	4.010338754	4288.274667	282.6678675	-11.21850926	489.9465093	50.73102778	160.9797269
Saussurea_bullockii	4.122553538	334.6915403	182.9990008	167.4854646	1514.739275	39.7072239	59.347377
Saussurea_cana	3.960258234	2446.456091	291.006475	29.85953704	353.3482613	57.16766461	127.0848868
Saussurea_centiloba	3.718273094	3265.166748	538.5056845	78.34411765	907.1023856	35.73688725	131.1765278
Saussurea_chabyoungsanica	4.005998453	603.9425	228.7353451	78.36	1429.075833	78.19333333	-61.17763889
Saussurea_chinduensis	4.080456999	4370.352037	319.9244461	-2.544166666	500.0969444	60.54726852	173.6571297
Saussurea_ciliaris	3.665257845	3014.911282	544.9484072	94.41356836	916.6573291	35.81794872	102.0838782
Saussurea_controversa	4.316806047	1098.357793	212.338752	-17.53032428	456.3019521	89.99467572	181.3171527
Saussurea_coriolepis	3.643061832	3107.550926	592.1750376	73.98916665	876.6555555	37.11069444	136.9981481
Saussurea_davurica	4.128895975	1723.871404	260.2066991	4.333179013	218.5566204	70.33549383	77.69473765
Saussurea_delavayi	3.754009477	2341.503592	428.7967016	136.7939814	1023.528148	34.85462963	41.74805556
Saussurea_depsangensis	4.085317467	4085.735657	335.1897493	3.593661612	251.1256313	60.77106061	72.6534091
Saussurea_dolichopoda	3.753726921	1342.820198	423.1428492	123.13125	1018.805278	36.86016865	115.1641567
Saussurea_dulongjiangensis	3.496761719	2541.6925	779.2383708	115.4908333	1415.040556	37.53597222	117.8808333
Saussurea_elegans	3.768953735	2145.690897	577.8177548	18.81032051	357.5458547	60.5026282	96.02154915
Saussurea_eriocephala	3.764881489	3512.531444	441.9964483	66.66594443	815.4636112	38.90691667	108.6240278
Saussurea_eriostemon	3.530342535	4208.009537	922.0503446	25.5175	667.664537	45.22236111	21.0812037
Saussurea_fuscipappa	3.717659792	3740.174537	721.0019235	49.97657407	754.4181481	41.4487963	127.9609722
Saussurea_fusiforma	3.430109183	3755.1375	945.3451485	61.78361111	680.2177778	40.14819444	31.96083333
Saussurea_glabrescens	3.798566786	3245.566222	452.0888143	81.68516665	867.8921667	37.83516667	103.0171667
Saussurea_globosa	3.841417185	3869.33052	400.7224493	21.12789899	703.6236263	42.46937626	157.5076541
Saussurea_gossipiphora	3.491324471	3339.592986	1035.119246	72.37958334	1086.595255	45.25892361	65.05792825
Saussurea_graminea	3.851111948	4179.210304	429.5609542	11.78753679	583.5193801	47.90386773	125.6709851
Saussurea_grosseserrata	3.674857003	2954.468565	574.1577141	100.9381481	927.2957407	36.32356481	90.8981713
Saussurea_henryi	3.8255801	823.9207639	305.2908149	143.30875	1078.427014	35.26621528	121.037257
Saussurea_hylophila	3.593434193	3394.975093	753.9196845	65.53287037	846.6544444	41.33263889	87.74240741
Saussurea_integrifolia	3.611148594	3272.458012	644.158806	54.45122806	914.5728947	33.59888889	162.7450439
Saussurea_involucrata	3.725773315	1750.371632	567.8944566	24.86364583	272.4754167	63.43005208	103.0804514
Saussurea_japonica	3.920534422	922.70503	279.0432724	128.5942938	1141.051578	41.8344101	72.63336826
Saussurea_kangwuensis	3.97772132	2956.585556	499.0800658	101.6022222	954.7747222	35.71333333	128.115
Saussurea_kaschgarica	3.918720166	2652.364028	417.9242542	7.12847222	283.4613889	58.67013889	73.19055556
Saussurea_katochaete	3.901088669	4073.167329	398.0200401	11.73178152	578.5813915	49.78112714	149.5398918
Saussurea_kingii	3.82305836	4233.473721	458.4498752	26.01908249	416.1447475	54.73088805	72.59876683
Saussurea_komaroviana	4.169801235	190.0802778	139.9691293	78.87333333	1074.828333	72.96708333	124.6616667
Saussurea_kuschakewiczii	3.6801306	4108.727531	692.2991715	-20.26829475	226.8020525	62.94129244	7.888568675
Saussurea_lanata	3.612149106	3432.948704	867.9421312	74.53092592	983.9664814	51.72305556	78.80328704
Saussurea_langpoensis	3.430109183	3755.1375	945.3451485	61.78361111	680.2177778	40.14819444	31.96083333
Saussurea_laniceps	3.663949586	3595.447327	712.823448	60.51455716	827.9668156	42.94345209	99.08064413
Saussurea_latifolia	4.196497577	1157.470514	255.7976113	-29.65353909	562.8069959	84.64687242	219.3448045
Saussurea_leucophylla	3.887793396	2710.499602	453.0401733	-26.15338164	271.5367029	65.85205314	75.0054529
Saussurea_licentiana	3.809855655	1553.72213	401.7974453	105.9279321	843.7991667	34.65015432	110.4966975
Saussurea_longifolia	3.764617518	3779.809963	539.7052713	44.45435802	751.9315062	43.28576235	125.568929
Saussurea_loriformis	3.763964554	4012.01368	599.4023138	33.75826389	692.7787731	41.38847222	121.9740857
Saussurea_malitiosa	3.76980348	3889.908518	347.7217154	-12.16851852	257.0362963	55.66712963	119.1161574
Saussurea_merinoi	3.622254372	2113.719167	577.23445	137.2105556	961.2638889	29.99875	109.3229167
Saussurea_mucronulata	3.572492891	4007.584722	1065.543683	-31.63305556	129.3725	64.76277778	30.27875
Saussurea_muliensis	3.563067566	3087.844861	703.9527967	65.39099999	997.1496111	32.669125	166.7909306
Saussurea_nigrescens	3.825391191	2832.886139	354.109906	53.51445833	589.1663195	42.50699306	120.6368056
Saussurea_nuda	4.268706867	971.8052143	226.3860137	-30.76933179	545.123252	159.2561306	246.1486335
Saussurea_obvallata	3.52827142	3751.190938	938.7467637	40.69317708	1008.045608	48.78193576	121.1315452
Saussurea_odontolepi	4.35081527	219.867776	63.66063096	46.3328465	619.9138926	81.78969174	75.30377351
Saussurea_orgaadayi	4.00375998	2371.150833	364.0776965	-42.3825	281.5819444	71.87965278	88.090625
Saussurea_pachyneura	3.713561068	3589.810206	610.9792484	52.297601	813.867132	40.10135281	120.6687644
Saussurea_pagriensis	3.688190248	4545.529722	508.9519959	7.854166667	409.2761111	40.09027778	6.623333333
Saussurea_paleacea	3.928580073	4256.255	405.4214542	22.56416667	513.7186112	59.01381945	165.3019445
Saussurea_paucijuga	3.55913843	911.7888889	489.4927356	122.2055556	701.3994444	39.28541667	78.44458333
Saussurea_peduncularis	3.78298067	2654.141278	408.5511778	104.2845278	993.56675	34.85570833	90.50494444
Saussurea_petrovii	3.945447798	1996.981713	263.1790366	49.02361111	321.8284259	48.50162037	93.76534722
Saussurea_picridifolia	3.749371132	3111.919445	563.0428387	75.12374999	941.8576387	40.91020834	94.70312499
Saussurea_pinnatidentata	3.830831774	2631.073294	308.7653689	42.48579365	435.6178968	37.92577381	128.7979564
Saussurea_polylepis	4.315081543	101.1183503	105.0232962	133.8230723	1372.867603	60.7571001	-357.2469802
Saussurea_poochlamys	3.738410206	3128.963949	532.1035237	83.97422617	940.8977182	35.60319444	130.0700893
Saussurea_populifolia	3.735671843	2456.013524	441.0627651	78.41678819	916.0284028	36.36253472	126.532092
Saussurea_pseudoalpina	4.035568867	2221.709976	353.1208699	-28.75066425	226.2877416	70.65332126	74.64039855
Saussurea_pseudolaniceps	3.755702363	4847.226667	382.9284155	12.55555556	298.67	47.17708333	26.72902778
Saussurea_pseudomalitiosa	3.84239618	3347.939444	316.9892045	0.722222222	60.09777778	56.46875	29.39638889
Saussurea_pseudomucronulata	3.845559041	1591.493889	245.1017192	13.91	284.8275	67.36486111	106.7094444
Saussurea_pseudorockii	3.681266202	3644.428611	847.4708487	55.53	801.8558333	40.75222222	128.5815278
Saussurea_pseudosimpsoniana	3.736829996	4316.877778	518.9559123	26.65861111	368.6397222	49.91902778	60.51472222
Saussurea_pseudotridactyla	3.430109183	3755.1375	945.3451485	61.78361111	680.2177778	40.14819444	31.96083333
Saussurea_pseudouliginos	3.94517888	566.0433333	96.32840997	164.0786111	1114.610556	26.91888889	75.01680556
Saussurea_pseudouniflora	3.430109183	3755.1375	945.3451485	61.78361111	680.2177778	40.14819444	31.96083333
Saussurea_pubifolia	3.81133403	4229.212139	493.7289457	19.33938889	318.6971111	54.31508333	78.08981945
Saussurea_pulchella	4.166257049	398.0646413	178.4178586	79.57148219	1192.511578	76.55429606	86.85533649
Saussurea_pulvinata	3.962946728	3431.615278	425.9680163	-7.38657407	75.10560185	53.26967593	33.35502315
Saussurea_romuleifolia	3.747417879	3623.250458	488.1788473	50.1575	833.7160049	37.30772467	140.8647998
Saussurea_runcinata	4.344702693	1028.355381	109.7015183	24.76253174	387.422873	72.84517063	97.57793254
Saussurea_salicifolia	4.070410985	1727.701433	285.3480472	2.584360671	480.2178219	69.09053351	134.772716
Saussurea_salsa	4.206558387	2006.863362	282.140248	17.49508621	309.5887979	69.89313458	83.16794061
Saussurea_semiamplexicaulis	3.745597562	3834.121528	798.2762788	44.77375	731.9118056	41.92305556	134.5385417
Saussurea_semifasciata	3.711651251	3678.926111	555.9460813	43.46138888	766.4461111	42.08039142	133.971995
Saussurea_semilyrata	3.750127719	3771.563195	530.1391936	45.36441406	763.8102995	40.57421224	128.5320877
Saussurea_sertarensis	3.958120532	4200.525833	221.0025789	0.520555556	660.8355556	40.18027778	151.1723611
Saussurea_simpsoniana	3.654118537	4098.437241	791.7606526	31.22030247	801.8494938	51.05841975	58.82171605
Saussurea_sobarocephala	3.771743114	2421.258988	445.5020308	63.74924602	761.0751587	39.60663691	137.953631
Saussurea_sobarocephaloides	3.615988301	1773.374445	565.0471432	129.0783333	1106.940764	27.80142361	111.8843403
Saussurea_spathulifolia	3.737989365	3378.578144	602.7103703	72.26800504	846.2918308	38.35323232	118.2209659
Saussurea_stella	3.831263731	3954.11575	416.5964103	22.99075284	671.0530776	43.57791351	141.0350852
Saussurea_stricta	3.776218941	1828.184028	461.3341009	110.8131944	980.5167362	38.48246528	86.12220486
Saussurea_stubendorffii	4.448334733	704.1450397	173.7921369	-84.27806879	350.9856217	93.65827382	147.6020238
Saussurea_subtriangulata	4.260818788	452.1027799	160.7453967	38.17126762	730.6946327	88.78660805	38.90437577
Saussurea_subulata	4.022753971	4411.969923	326.5375018	-30.36222222	179.2481912	59.89528747	48.77281977
Saussurea_superba	3.915130056	4022.563292	348.2861352	7.728871159	559.320857	46.17575355	150.2273286
Saussurea_sutchuenensis	3.838494248	860.7323148	309.7579654	131.3776852	764.4717592	37.86611111	67.7599537
Saussurea_tangutica	3.953844232	4226.034701	294.2972525	-13.6639245	462.0931695	51.92564103	148.1478348
Saussurea_thomsonii	3.979252248	4476.265413	375.6503586	-31.71216967	150.0134159	60.84357357	29.87884384
Saussurea_thoroldii	4.021034429	4093.400752	290.9129951	-18.53429539	268.2299119	55.77795054	89.30189702
Saussurea_tianshuiensis	3.758747869	1401.17375	475.9758258	100.1895833	736.0309722	37.54895834	91.89034723
Saussurea_tomentosa	4.154489287	1048.760382	270.838901	-37.23043403	822.829375	101.2396181	164.9626215
Saussurea_tridactyla	3.632202259	4284.980806	813.9402548	21.79112201	652.2641667	48.08033769	28.40189815
Saussurea_tsoongii	3.961861542	4298.165889	376.8701916	10.413	519.3684444	57.15536111	161.1253889
Saussurea_tunglingensis	4.016314331	813.4670139	217.2409562	47.51961806	515.8486458	70.11770834	127.0417882
Saussurea_uliginosa	3.658363965	2838.3805	526.6433329	86.87830555	870.3950833	35.40781944	111.8249445
Saussurea_uniflora	3.528781961	3614.118195	934.5588503	59.66853535	996.8520329	41.65590909	34.42368687
Saussurea_veitchiana	3.764569238	1075.448241	455.167989	128.6437222	1202.163519	38.16501852	113.3808796
Saussurea_velutina	3.725785036	3872.010389	619.5063876	36.49023333	688.7331333	42.26453889	134.9004945
Saussurea_wellbyi	3.970194867	4205.279145	325.2028963	-18.6933845	425.9134357	53.77673611	138.6149159
Saussurea_woodiana	3.749902433	3585.049167	516.7269489	29.00985119	833.4709921	34.78688492	172.344132
Saussurea_xiaojinensis	3.658853292	3663.93	642.8566529	42.30166667	842.6711111	34.52041667	172.15375
Saussurea_yilingii	3.97772132	2956.585556	499.0800658	101.6022222	954.7747222	35.71333333	128.115
Saussurea_zamgtangensis	3.8450657	4302.789167	429.9661521	22.8825	515.8983333	52.72277778	153.0719444
Saussurea_zhagyabensis	3.718139648	2818.443611	537.9564203	34.18305556	492.4780556	36.85319444	161.1204167
