# Supplementary material for: Alpine speciation and morphological innovations: revelations from a species-rich genus in the northern hemisphere
Source: AoB Plants. 2021 Apr 15;13(3):plab018. doi: 10.1093/aobpla/plab018 (PMC8129467; doi:10.1093/aobpla/plab018)
Supplement: plab018_suppl_Supplementary_Materials [file plab018_suppl_supplementary_materials.zip › plab018_suppl_Supplementary Information 2.xlsx]

## Sheet: checklist
Species	Author	Trait
Saussurea acromelaena	Hand.-Mazz.
Saussurea acrophila	Diels
Saussurea acroura	Cummins
Saussurea acuminata	Turcz. ex Fisch. & C.A.Mey.
Saussurea acutisquama	Raab-Straube
Saussurea aerjingensis	K.M.Shen
Saussurea ajanensis	(Regel) Lipsch.
Saussurea alaschanica	Maxim.
Saussurea alata	DC.
Saussurea alatipes	Hemsl.
Saussurea alberti	Regel & Schmalh.
Saussurea albescens	Hook. f & Thomson
Saussurea alpina	(L.) DC.
Saussurea amabilis	Kitam.
Saussurea amara	(L.) DC.
Saussurea americana	D.C.Eaton
Saussurea amurensis	Turcz.
Saussurea andersonii	C.B.Clarke
Saussurea andryaloides	(DC.) Sch.Bip.	stemless
Saussurea angustifolia	(L.) DC.
Saussurea apus	Maxim.	stemless
Saussurea arctecapitulata	Lipsch.
Saussurea arenaria	Maxim.
Saussurea aster	Hemsl.	woolly
Saussurea atkinsonii	C.B.Clarke
Saussurea atrata	W.E.Evans
Saussurea auriculata	(DC.) Sch.Bip.
Saussurea austrotibetica	Y. S. Chen
Saussurea baicalensis	(Adams) B.L.Rob.
Saussurea balangshanensis	Zhang, Y.Z. & Sun H	greenhouse
Saussurea baoxingensis	Y.S. Chen	greenhouse
Saussurea baroniana	Diels
Saussurea bartholomewii	S.W. Liu & T.N. Ho
Saussurea bella	Ling	stemless
Saussurea bhutanensis	Y. S. Chen
Saussurea bhutkesh	Fujikawa & H.Ohba	woolly
Saussurea blanda	Schrenk
Saussurea bogedaensis	Yu J.Wang & J.Chen	greenhouse
Saussurea bomiensis	Y.L.Chen & S.Yun Liang
Saussurea brachycephala	Franch.
Saussurea brachylepis	Hand.-Mazz.	stemless
Saussurea bracteata	Decne.	greenhouse
Saussurea brunneopilosa	Hand.-Mazz.	woolly
Saussurea bullata	W.W.Sm.
Saussurea bullockii	Dunn
Saussurea caespitans	Iljin
Saussurea calcicola	Nakai
Saussurea cana	Ledeb.
Saussurea candicans	C.B.Clarke
Saussurea candolleana	Wall. ex C.B.Clarke
Saussurea canescens	C.Winkl.
Saussurea caprifolia	Iljin & Zaprjagaev
Saussurea carduiformis	Franch.
Saussurea catharinae	Lipsch.
Saussurea caudata	Franch.
Saussurea cauloptera	Hand.-Mazz.
Saussurea centiloba	Hand.-Mazz.
Saussurea ceterach	Hand.-Mazz.	stemless
Saussurea chabyoungsanica	Im
Saussurea chamarensis	Peschkova
Saussurea chetchozensis	Franch.
Saussurea chinduensis	Y. S. Chen
Saussurea chinensis	(Maxim.) Lipsch.
Saussurea chingiana	Hand.-Mazz.
Saussurea chinnampoensis	H.Lév. & Vaniot
Saussurea chionophora	Hand.-Mazz.
Saussurea chionophylla	Takeda
Saussurea chondrilloides	C.Winkl.
Saussurea chowana	Chen
Saussurea chrysanthemoides	F.H. Chen
Saussurea chrysotricha	Ludlow
Saussurea ciliaris	Franch.	stemless
Saussurea clarkei	Hook.f.
Saussurea cochlearifolia	Y.L.Chen & S.Yun Liang	stemless
Saussurea colpodes	Y.L.Chen & S.Yun Liang
Saussurea columnaris	Hand.-Mazz.	woolly
Saussurea compta	Franch.
Saussurea conaensis	(S.W. Liu) Fujikawa & H. Ohba	woolly
Saussurea congesta	Turcz.
Saussurea controversa	DC.
Saussurea conyzoides	Hemsl.
Saussurea cordifolia	Hemsl.
Saussurea coriacea	Y.L.Chen & S.Yun Liang
Saussurea coriolepis	Hand.-Mazz.	stemless
Saussurea coronata	Schrenk
Saussurea costus	(Falc.) Lipsch.
Saussurea crupinastrum	(Bornm.) Lipsch.
Saussurea davurica	Adams
Saussurea delavayi	Franch.
Saussurea depressa	Gren.
Saussurea depsangensis	Pamp.	woolly
Saussurea diamantiaca	Nakai
Saussurea dielsiana	Koidz.
Saussurea diffusa	Lipsch.
Saussurea dimorphaea	Franch.
Saussurea discolor	(Willd.) DC.
Saussurea dissecta	Ledeb.
Saussurea dolichopoda	Diels
Saussurea dorogostaiskii	Palib.	greenhouse
Saussurea dschungdienensis	Hand.-Mazz.	stemless
Saussurea dubia	Freyn
Saussurea dulongjiangensis	Y. S. Chen
Saussurea dzeurensis	Franch.
Saussurea elata	Ledeb.
Saussurea elegans	Ledeb.
Saussurea elongata	DC.
Saussurea epilobioides	Maxim.
Saussurea eriocephala	Franch.
Saussurea eriophylla	Nakai
Saussurea eriostemon	Wall. ex C.B.Clarke
Saussurea erubescens	Lipsch.	greenhouse
Saussurea esthonica	Rupr.
Saussurea euodonta	Diels
Saussurea famintziniana	Krassn.
Saussurea faminziana	Krasn.
Saussurea fargesii	Franch.
Saussurea fastuosa	(Decne.) Sch.Bip.
Saussurea fauriei	Franch.
Saussurea fistulosa	J.Anthony
Saussurea flaccida	Ling
Saussurea flavovirens	Y.L.Chen & S.Yun Liang
Saussurea flexuosa	Franch.
Saussurea foliosa	Ledeb.
Saussurea franchetii	Koidzumi
Saussurea frolowii	Ledeb.
Saussurea frondosa	Hand.-Mazz.
Saussurea fuscipappa	Y. S. Chen
Saussurea fusiforma	Y. S. Chen
Saussurea georgei	J.Anthony	woolly
Saussurea gilesii	Hemsl.
Saussurea glabrata	(DC.) C.Shih
Saussurea glabrescens	(Hand.-Mazz.) Y. S. Chen
Saussurea glacialis	Herder	woolly
Saussurea glanduligera	Sch.Bip. ex Hook.f.	woolly
Saussurea glandulosa	Kitam.
Saussurea glandulosissima	Raab-Straube	greenhouse
Saussurea globosa	F.H.Chen	greenhouse
Saussurea gnaphalodes	(Royle ex Royle) Sch.Bip.	woolly
Saussurea gongriensis	Y. S. Chen
Saussurea gossipiphora	D. Don	woolly
Saussurea gossypiphora	D.Don	woolly
Saussurea graciliformis	Lipsch.
Saussurea gracilis	Maxim.
Saussurea graminea	Dunn	woolly
Saussurea graminifolia	Wall. ex DC.	woolly
Saussurea grandiceps	S.W.Liu	stemless
Saussurea grandifolia	Maxim.
Saussurea griffithii	Boiss.
Saussurea grosseserrata	Franch.
Saussurea gyacaensis	S.W.Liu	woolly
Saussurea gymnocephala	(Y. Ling) Raab-Straube	greenhouse
Saussurea habashanensis	Y. S. Chen	greenhouse
Saussurea haoi	Ling	stemless
Saussurea hemsleyi	Lipsch.
Saussurea hengduanshanensis	Raab-Straube	greenhouse
Saussurea henryi	Hemsl.
Saussurea hieracioides	Hook.f.	stemless
Saussurea hookeri	C.B.Clarke	greenhouse
Saussurea huashanensis	(Ling) X.Y.Wu
Saussurea hultenii	Lipsch.
Saussurea hwangshanensis	Ling
Saussurea hylophila	Hand.-Mazz.
Saussurea hypargyrea	Lipsch. & Vved.
Saussurea hypsipeta	Diels ex H.Limpr.	woolly
Saussurea inaensis	Kitam.
Saussurea incisa	F.H.Chen
Saussurea insularis	Kitam.
Saussurea integrifolia	Hand.-Mazz.
Saussurea inversa	Raab-Straube	woolly
Saussurea involucrata	Matsum. & Koidz.	greenhouse
Saussurea iodoleuca	Hand.-Mazz.
Saussurea iodostegia	Hance	greenhouse
Saussurea irregularis	Y.L.Chen & S.Yun Liang
Saussurea japonica	(Thunb.) DC.
Saussurea jindongensis	Y. S. Chen	greenhouse
Saussurea jiulongensis	Y. S. Chen
Saussurea kanaii	Fujikawa & H.Ohba	woolly
Saussurea kangwuensis	Y. S. Chen
Saussurea kansuensis	Hand.-Mazz.	stemless
Saussurea kanzanensis	Kitam.
Saussurea karaartscha	Saposhn.
Saussurea kaschgarica	Rupr.
Saussurea katochaete	Maxim.	stemless
Saussurea kawakarpo	Raab-Straube	greenhouse
Saussurea kingii	J.R.Drumm. ex C.E.C.Fisch.	stemless
Saussurea kiraisanensis	Masam.
Saussurea kitamurana	Miyabe & Tatew.
Saussurea kolesnikovii	Khokhryakov & Voroshilov
Saussurea komarnitzkii	Lipsch.
Saussurea komaroviana	Lipsch.
Saussurea krylovii	Schischk. & Serg.
Saussurea kungii	Ling
Saussurea kurilensis	Tatew.
Saussurea kuschakewiczii	C.Winkl.
Saussurea laciniata	Ledeb.
Saussurea lacostei	Danguy
Saussurea laminamaensis	Kitam.	woolly
Saussurea lampsanifolia	Franch.
Saussurea lanata	Y.L.Chen & S.Yun Liang
Saussurea laneana	W.W.Sm.
Saussurea langpoensis	Y. S. Chen
Saussurea laniceps	Hand.-Mazz.	woolly
Saussurea larionowii	C.Winkl.
Saussurea latifolia	Ledeb.
Saussurea lavrenkoana	Lipsch.	stemless
Saussurea leclerei	H.Lév.
Saussurea lenensis	Lipsch.
Saussurea leontodontoides	(DC.) Sch.Bip.	stemless
Saussurea leptolepis	Hand.-Mazz.
Saussurea leptophylla	Hemsl.
Saussurea leucoma	Diels	woolly
Saussurea leucophylla	Schrenk	woolly
Saussurea lhozhagensis	Y. S. Chen	woolly
Saussurea lhunzensis	Y. S. Chen
Saussurea lhunzhubensis	Y.L.Chen & S.Yun Liang
Saussurea liangshanensis	Y. S. Chen
Saussurea licentiana	Hand.-Mazz.
Saussurea limprichtii	Diels ex H.Limpr.
Saussurea linearifolia	Ludlow	greenhouse
Saussurea lingulata	Franch.
Saussurea lipschitzii	Filat.
Saussurea lomatolepis	Lipsch.
Saussurea longifolia	Franch.	greenhouse
Saussurea loriformis	W.W.Sm.	woolly
Saussurea luae	Raab-Straube	greenhouse
Saussurea lyratifolia	Y.L.Chen & S.Yun Liang
Saussurea macrolepis	Kitam.
Saussurea macrota	Franch.
Saussurea malitiosa	Maxim.
Saussurea manshurica	Kom.
Saussurea maximowiczii	Herder
Saussurea medusa	Maxim.	woolly
Saussurea megacephala	C.C. Chang ex Y.S. Chen
Saussurea melanotricha	Hand.-Mazz.	stemless
Saussurea merinoi	H.Lév.
Saussurea micradenia	Hand.-Mazz.
Saussurea minuta	C.Winkl.
Saussurea minutiloba	Y. S. Chen
Saussurea modesta	Kitam.
Saussurea mongolica	(Franch.) Franch.
Saussurea montana	J.Anthony	stemless
Saussurea morifolia	F.H.Chen
Saussurea mucronulata	Lipsch.
Saussurea muliensis	Hand.-Mazz.	greenhouse
Saussurea multiloba	Y. S. Chen
Saussurea mutabilis	Diels
Saussurea nagensis	C.E.C.Fisch.
Saussurea namikawae	Kitam.	woolly
Saussurea nana	(Pamp.) Pamp.	greenhouse
Saussurea nematolepis	Ling
Saussurea neofranchetii	Lipsch.
Saussurea neoserrata	Nakai
Saussurea nidularis	Hand.-Mazz.
Saussurea nigrescens	Maxim.	greenhouse
Saussurea nikoensis	Franch. & Sav.
Saussurea nimborum	W.W.Sm.	stemless
Saussurea nipponica	Miq.
Saussurea nishiokae	Kitam.	woolly
Saussurea nivea	Turcz.
Saussurea nuda	Ledeb.
Saussurea nupuripoensis	Miyabe & Miyake
Saussurea nyalamensis	Y.L.Chen & S.Yun Liang	stemless
Saussurea nyingchiensis	Y. S. Chen
Saussurea oblongifolia	F.H.Chen
Saussurea obscura	Lipsch.
Saussurea obvallata	(DC.) Edgew.	greenhouse
Saussurea ochrochlaena	Hand.-Mazz.
Saussurea odontolepi	Sch.-Bip. ex Maxim.
Saussurea odontolepis	(Herder) Sch.Bip. ex Herder
Saussurea oligantha	Franch.
Saussurea oligocephala	(Ling) Ling
Saussurea orgaadayi	Khanm. & Krasnob.	greenhouse
Saussurea orientalis	Raab-Straube	greenhouse
Saussurea ovata	Benth.
Saussurea ovatifolia	Y.L.Chen & S.Yun Liang	stemless
Saussurea oxyodonta	Hultén
Saussurea pachyneura	Franch.
Saussurea pagriensis	Y. S. Chen
Saussurea paleacea	Y.L.Chen & S.Yun Liang
Saussurea paleata	Maxim.
Saussurea pantlingiana	W.W.Sm.
Saussurea parviflora	(Poir.) DC.
Saussurea paucijuga	Ling
Saussurea paxiana	Diels ex H.Limpr.	woolly
Saussurea pectinata	Korsh.
Saussurea peduncularis	Franch.
Saussurea pennata	Koidz.
Saussurea petiolata	Kom. ex Lipsch.
Saussurea petrovii	Lipsch.
Saussurea phaeantha	Maxim.	greenhouse
Saussurea picridifolia	(Hand.-Mazz.) Ling
Saussurea pilinophylla	Diels ex H.Limpr.	greenhouse
Saussurea pinetorum	Hand.-Mazz.
Saussurea pinnatidentata	Lipsch.
Saussurea piptathera	Edgew.
Saussurea platypoda	Hand.-Mazz.
Saussurea poljakowii	Glehn
Saussurea polycephala	Hand.-Mazz.
Saussurea polycolea	Hand.-Mazz.	greenhouse
Saussurea polygonifolia	F.H.Chen
Saussurea polylepis	Nakai
Saussurea polypodioides	J.Anthony
Saussurea polystichoides	Hook.f.
Saussurea poochlamys	Hand.-Mazz.	stemless
Saussurea popovii	Lipsch.
Saussurea populifolia	Hemsl.
Saussurea porcellanea	Lipsch.
Saussurea porphyroleuca	Hand.-Mazz.
Saussurea pratensis	J.Anthony
Saussurea pricei	N.D.Simpson
Saussurea propinqua	Ilijn
Saussurea przewalskii	Maxim.
Saussurea pseudoalpina	N.D.Simpson
Saussurea pseudoangustifolia	Lipsch.
Saussurea pseudobullockii	Lipsch.
Saussurea pseudoeriostemon	Y. S. Chen
Saussurea pseudogracilis	Kitam.
Saussurea pseudojiulongensis	Y. S. Chen
Saussurea pseudolaniceps	Y.S. Chen
Saussurea pseudoleucoma	Y. S. Chen	woolly
Saussurea pseudolingulata	Y. S. Chen
Saussurea pseudomalitiosa	Lipsch.
Saussurea pseudomucronulata	Y. S. Chen
Saussurea pseudoplatyphyllaria	Y. S. Chen
Saussurea pseudorockii	Y. S. Chen
Saussurea pseudosalsa	Lipsch.
Saussurea pseudosimpsoniana	Y. S. Chen	woolly
Saussurea pseudosquarrosa	Popov & Lipsch.
Saussurea pseudo-tilesii	Lipsch.
Saussurea pseudotridactyla	Y. S. Chen	woolly
Saussurea pseudouliginos	Y. S. Chen
Saussurea pseudouniflora	Y. S. Chen
Saussurea pseudoyunnanensis	Y. S. Chen
Saussurea pteridophylla	Hand.-Mazz.
Saussurea pubescens	Y.L.Chen & S.Yun Liang	woolly
Saussurea pubifolia	S.W.Liu	greenhouse
Saussurea pulchella	(Fisch.) Fisch.
Saussurea pulchra	Lipsch.	stemless
Saussurea pulvinata	Maxim.
Saussurea pumila	C.Winkl.	stemless
Saussurea purpurascens	Y.L.Chen & S.Yun Liang
Saussurea pycnocephala	Ledeb.
Saussurea pygmaea	Dunn
Saussurea qamdoensis	Y. S. Chen
Saussurea quercifolia	W.W.Sm.	woolly
Saussurea radiata	Franch.
Saussurea ramchaudharyi	S.K. Ghimire & H.K. Rana	woolly
Saussurea ramosa	Lipsch.
Saussurea rectinervis	Nakai
Saussurea retroserrata	Y.L.Chen & S.Yun Liang
Saussurea rhytidocarpa	Hand.-Mazz.
Saussurea riederi	Herder
Saussurea rigida	Ledeb.
Saussurea robusta	Ledeb.
Saussurea rockii	J.Anthony
Saussurea romuleifolia	Franch.
Saussurea rotundifolia	F.H.Chen
Saussurea roylei	C.B.Clarke
Saussurea runcinata	DC.
Saussurea ruoqiangensis	K.M.Shen
Saussurea sagitta	Franch.
Saussurea saichanensis	Lipsch.
Saussurea salemannii	C.Winkl.
Saussurea salicifolia	(L.) DC.
Saussurea saligna	Franch.
Saussurea salsa	(Pall. ex Pall.) Spreng.
Saussurea salwinensis	J.Anthony	cushion
Saussurea scabrida	Franch.
Saussurea scaposa	Franch. & Sav.
Saussurea schanginiana	Fisch. ex Herder
Saussurea schultzii	Hook.f.	greenhouse
Saussurea sclerolepis	Nakai & Kitag.
Saussurea semiamplexicaulis	Lipsch.
Saussurea semifasciata	Hand.-Mazz.
Saussurea semilyrata	Bureau & Franch.
Saussurea seoulensis	Nakai
Saussurea septentrionalis	Raab-Straube	greenhouse
Saussurea sericea	Y.L.Chen & S.Yun Liang	woolly
Saussurea sertarensis	Y. S. Chen
Saussurea shuiluoensis	Y. S. Chen
Saussurea sichuanica	Raab-Straube	greenhouse
Saussurea sikkimensis	Raab-Straube	greenhouse
Saussurea simpsoniana	(Fielding & Gardner) Lipsch.	woolly
Saussurea sinuata	Kom.
Saussurea sinuatoides	Nakai
Saussurea sobarocephala	Diels
Saussurea sobarocephaloides	Y. S. Chen
Saussurea sordida	Kar. & Kir.
Saussurea sorocephala	(Schrenk) Hook.f. & Thomson ex C.B.Clarke	woolly
Saussurea souliei	Franch.
Saussurea sovietica	Kom.
Saussurea spathulifolia	Franch.	stemless
Saussurea spicata	Ludlowex M.Kitamura	woolly
Saussurea splendida	Kom.
Saussurea squarrosa	Turcz.
Saussurea stella	Maxim.	stemless
Saussurea stoliczkae	C.B.Clarke
Saussurea stricta	Franch.
Saussurea stubendorffii	Herder
Saussurea subacaulis	(Ledeb.) Serg.
Saussurea subtriangulata	Kom.
Saussurea subulata	C.B.Clarke	cushion
Saussurea subulisquama	Hand.-Mazz.	stemless
Saussurea sudhanshui	Hajra
Saussurea sughoo	C.B.Clarke
Saussurea sugimurai	Honda
Saussurea sugongii	S.W. Liu & T.N. Ho	woolly
Saussurea sukaczevii	Lipsch.
Saussurea sulcata	Iljin
Saussurea sunhangii	Raab-Straube	greenhouse
Saussurea superba	J.Anthony
Saussurea sutchuenensis	Franch.
Saussurea sylvatica	Maxim.
Saussurea taipaiensis	Ling	greenhouse
Saussurea tanakae	Franch. & Sav. ex Maxim.
Saussurea tangutica	Maxim.	greenhouse
Saussurea taraxacifolia	(Lindl.) Wall. ex DC.
Saussurea tatsienensis	Bureau & Franch.
Saussurea tenerifolia	Kitag.
Saussurea thomsoni	C.B.Clarke
Saussurea thoroldi	Hemsl.
Saussurea tianshuiensis	X.Y.Wu
Saussurea tibetica	C.Winkl.	woolly
Saussurea tilesii	(Ledeb.) Ledeb.
Saussurea tomentosa	Kom.
Saussurea topkegolensis	H.Ohba & S.Akiyama	woolly
Saussurea triangulata	Trautv. & C.A.Mey.
Saussurea tridactyla	Sch.Bip. ex Hook.f.	woolly
Saussurea triptera	Maxim.
Saussurea tsinlingensis	Hand.-Mazz.
Saussurea tsoongii	Y. S. Chen
Saussurea tunglingensis	Chen
Saussurea tuoliensis	G.M. Shen	woolly
Saussurea uliginosa	Hand.-Mazz.
Saussurea umbrosa	Kom.
Saussurea undulata	Hand.-Mazz.
Saussurea uniflora	(DC.) Wall. ex Sch.Bip.	greenhouse
Saussurea ussuriensis	Maxim.
Saussurea variiloba	Ling
Saussurea veitchiana	J.R.Drumm. & Hutch.	greenhouse
Saussurea velutina	W.W.Sm.	greenhouse
Saussurea vestita	Franch.
Saussurea vestitiformis	Hand.-Mazz.
Saussurea virgata	Franch.
Saussurea vvedenskyi	Lipsch.
Saussurea wardii	J.Anthony
Saussurea weberi	Hultén
Saussurea wellbyi	Hemsl.	woolly+stemless
Saussurea wernerioides	Sch.Bip. ex Hook.f.	stemless
Saussurea wettsteiniana	Hand.-Mazz.	greenhouse
Saussurea woodiana	Hemsl.
Saussurea xianrendongensis	Y. S. Chen
Saussurea xiaojinensis	Y. S. Chen
Saussurea yakla	C.B.Clarke
Saussurea yanagisawae	Takeda
Saussurea yangii	Y. S. Chen
Saussurea yanyuanensis	Y. S. Chen	woolly
Saussurea yilingii	Y. S. Chen
Saussurea yui	Y. S. Chen
Saussurea yunnanensis	Franch.
Saussurea yushuensis	S.W.Liu & T.N.Ho	woolly
Saussurea zamgtangensis	Y. S. Chen
Saussurea zayuensis	Y. S. Chen
Saussurea zhagyabensis	Y. S. Chen
Saussurea zhuxiensis	Y.S. Chen & Q.L. Gan
Saussurea zogangensis	Y. S. Chen	woolly
