# Supplementary material for: Alpine speciation and morphological innovations: revelations from a species-rich genus in the northern hemisphere
Source: AoB Plants. 2021 Apr 15;13(3):plab018. doi: 10.1093/aobpla/plab018 (PMC8129467; doi:10.1093/aobpla/plab018)
Supplement: plab018_suppl_Supplementary_Materials [file plab018_suppl_supplementary_materials.zip › plab018_suppl_Supporting information 3 R_code_for_Saussurea.R]

setwd("..............................")
################
#################
######################################Global_SR_WE##########################################
glotreat<-read.csv("1_global_treat.csv",header = TRUE)
head(glotreat)

treat0<-scale(log(glotreat[,5:14]))
treat<-data.frame(treat0)
head(treat)

######################correlation test########################
library(psych)
cord=corr.test(treat[,10:18])
write.csv(cord$r,"factor_cor.csv")
write.csv(cord$p,"factor_cor_p.csv")

##########################################

coords <-cbind(glotreat$x,glotreat$y)
coords2 <-as.matrix(coords)

library (spdep)
library(MuMIn)

#Neighbourhood
k4<-knn2nb(knearneigh(coords2, k=4, longlat=T))
plot(k4,coords2,pch=20)
k4_sym <- make.sym.nb(k4)
k4_list <- nb2listw(k4)
k4_sym_list <- nb2listw(k4_sym)
plot(k4_list,coords2,pch=20)

############ols and sar for single variable#####################
#############################################################################################SR
ols_sin<-lm(treat$SR~treat$Alt)
sar_rpe <-errorsarlm(ols_sin, listw=k4_sym_list)
summary(ols_sin)
summary(sar_rpe,correlation=TRUE, Nagelkerke=TRUE, Hausman=TRUE)

ols_sin<-lm(treat$SR~treat$Alt_SD)
sar_rpe <-errorsarlm(ols_sin, listw=k4_sym_list)
summary(ols_sin)
summary(sar_rpe,correlation=TRUE, Nagelkerke=TRUE, Hausman=TRUE)

ols_sin<-lm(treat$SR~treat$MAT)
sar_rpe <-errorsarlm(ols_sin, listw=k4_sym_list)
summary(ols_sin)
summary(sar_rpe,correlation=TRUE, Nagelkerke=TRUE, Hausman=TRUE)

ols_sin<-lm(treat$SR~treat$MAP)
sar_rpe <-errorsarlm(ols_sin, listw=k4_sym_list)
summary(ols_sin)
summary(sar_rpe,correlation=TRUE, Nagelkerke=TRUE, Hausman=TRUE)

ols_sin<-lm(treat$SR~treat$MAT_ano)
sar_rpe <-errorsarlm(ols_sin, listw=k4_sym_list)
summary(ols_sin)
summary(sar_rpe,correlation=TRUE, Nagelkerke=TRUE, Hausman=TRUE)

ols_sin<-lm(treat$SR~treat$MAP_ano)
sar_rpe <-errorsarlm(ols_sin, listw=k4_sym_list)
summary(ols_sin)
summary(sar_rpe,correlation=TRUE, Nagelkerke=TRUE, Hausman=TRUE)

ols_sin<-lm(treat$SR~treat$Vel_vo)
sar_rpe <-errorsarlm(ols_sin, listw=k4_sym_list)
summary(ols_sin)
summary(sar_rpe,correlation=TRUE, Nagelkerke=TRUE, Hausman=TRUE)

##################################################################################################WE
ols_sin<-lm(treat$WE~treat$Alt)
sar_rpe <-errorsarlm(ols_sin, listw=k4_sym_list)
summary(ols_sin)
summary(sar_rpe,correlation=TRUE, Nagelkerke=TRUE, Hausman=TRUE)

ols_sin<-lm(treat$WE~treat$Alt_SD)
sar_rpe <-errorsarlm(ols_sin, listw=k4_sym_list)
summary(ols_sin)
summary(sar_rpe,correlation=TRUE, Nagelkerke=TRUE, Hausman=TRUE)

ols_sin<-lm(treat$WE~treat$MAT)
sar_rpe <-errorsarlm(ols_sin, listw=k4_sym_list)
summary(ols_sin)
summary(sar_rpe,correlation=TRUE, Nagelkerke=TRUE, Hausman=TRUE)

ols_sin<-lm(treat$WE~treat$MAP)
sar_rpe <-errorsarlm(ols_sin, listw=k4_sym_list)
summary(ols_sin)
summary(sar_rpe,correlation=TRUE, Nagelkerke=TRUE, Hausman=TRUE)

ols_sin<-lm(treat$WE~treat$MAT_ano)
sar_rpe <-errorsarlm(ols_sin, listw=k4_sym_list)
summary(ols_sin)
summary(sar_rpe,correlation=TRUE, Nagelkerke=TRUE, Hausman=TRUE)

ols_sin<-lm(treat$WE~treat$MAP_ano)
sar_rpe <-errorsarlm(ols_sin, listw=k4_sym_list)
summary(ols_sin)
summary(sar_rpe,correlation=TRUE, Nagelkerke=TRUE, Hausman=TRUE)

ols_sin<-lm(treat$WE~treat$Vel_vo)
sar_rpe <-errorsarlm(ols_sin, listw=k4_sym_list)
summary(ols_sin)
summary(sar_rpe,correlation=TRUE, Nagelkerke=TRUE, Hausman=TRUE)

##########################################best SAR modle#########################
#############################################################################################model_1

#SR
ols<-lm(treat$SR~treat$Alt_SD+treat$MAT+treat$MAP+treat$MAT_ano+treat$MAP_ano+treat$Vel_vo)
sar <-errorsarlm(ols, listw=k4_sym_list)
options(na.action = "na.fail")
#sar
dd_sar <- dredge(sar) 
subset(dd_sar, delta < 4)
avg<-model.avg(dd_sar, subset = delta < 4)
summary(get.models(dd_sar, 1)[[1]],correlation=TRUE, Nagelkerke=TRUE, Hausman=TRUE)
#calculate w for each factor
avg$sw
summary(avg)

#WE
ols<-lm(treat$WE~treat$Alt_SD+treat$MAT+treat$MAP+treat$MAT_ano+treat$MAP_ano+treat$Vel_vo)
sar <-errorsarlm(ols, listw=k4_sym_list)
options(na.action = "na.fail")
#sar
dd_sar <- dredge(sar) 
subset(dd_sar, delta < 4)
avg<-model.avg(dd_sar, subset = delta < 4)
summary(get.models(dd_sar, 1)[[1]],correlation=TRUE, Nagelkerke=TRUE, Hausman=TRUE)
#calculate w for each factor
avg$sw
summary(avg)

############################################################################################model_2
#SR
ols<-lm(treat$SR~treat$Alt+treat$MAT+treat$MAP+treat$MAT_ano+treat$MAP_ano+treat$Vel_vo)
sar <-errorsarlm(ols, listw=k4_sym_list)
options(na.action = "na.fail")
#sar
dd_sar <- dredge(sar) 
subset(dd_sar, delta < 4)
avg<-model.avg(dd_sar, subset = delta < 4)
summary(get.models(dd_sar, 1)[[1]],correlation=TRUE, Nagelkerke=TRUE, Hausman=TRUE)
#calculate w for each factor
avg$sw
summary(avg)

#WE
ols<-lm(treat$WE~treat$Alt+treat$MAT+treat$MAP+treat$MAT_ano+treat$MAP_ano+treat$Vel_vo)
sar <-errorsarlm(ols, listw=k4_sym_list)
options(na.action = "na.fail")
#sar
dd_sar <- dredge(sar) 
subset(dd_sar, delta < 4)
avg<-model.avg(dd_sar, subset = delta < 4)
summary(get.models(dd_sar, 1)[[1]],correlation=TRUE, Nagelkerke=TRUE, Hausman=TRUE)
#calculate w for each factor
avg$sw
summary(avg)

#########################################################SMT_analysis
#######################################################################################
smttreat<-read.csv("SMT_SAR_treat.csv",header = TRUE)
head(smttreat)

treat0<-scale(log(smttreat[,5:13]))
treat<-data.frame(treat0)
head(treat)

######################correlation test########################
library(psych)
cord=corr.test(treat[,3:9])
write.csv(cord$r,"factor_cor.csv")
write.csv(cord$p,"factor_cor_p.csv")


coords <-cbind(smttreat$x,smttreat$y)
coords2 <-as.matrix(coords)

library (spdep)
library(MuMIn)

#Neighbourhood
k4<-knn2nb(knearneigh(coords2, k=4, longlat=T))
plot(k4,coords2,pch=20)
k4_sym <- make.sym.nb(k4)
k4_list <- nb2listw(k4)
k4_sym_list <- nb2listw(k4_sym)
plot(k4_list,coords2,pch=20)


############ols and sar for single variable#####################
#############################################################################################SR
ols_sin<-lm(treat$SR~treat$Alt)
sar_rpe <-errorsarlm(ols_sin, listw=k4_sym_list)
summary(ols_sin)
summary(sar_rpe,correlation=TRUE, Nagelkerke=TRUE, Hausman=TRUE)

ols_sin<-lm(treat$SR~treat$Alt_SD)
sar_rpe <-errorsarlm(ols_sin, listw=k4_sym_list)
summary(ols_sin)
summary(sar_rpe,correlation=TRUE, Nagelkerke=TRUE, Hausman=TRUE)

ols_sin<-lm(treat$SR~treat$MAT)
sar_rpe <-errorsarlm(ols_sin, listw=k4_sym_list)
summary(ols_sin)
summary(sar_rpe,correlation=TRUE, Nagelkerke=TRUE, Hausman=TRUE)

ols_sin<-lm(treat$SR~treat$MAP)
sar_rpe <-errorsarlm(ols_sin, listw=k4_sym_list)
summary(ols_sin)
summary(sar_rpe,correlation=TRUE, Nagelkerke=TRUE, Hausman=TRUE)

ols_sin<-lm(treat$SR~treat$MAT_ano)
sar_rpe <-errorsarlm(ols_sin, listw=k4_sym_list)
summary(ols_sin)
summary(sar_rpe,correlation=TRUE, Nagelkerke=TRUE, Hausman=TRUE)

ols_sin<-lm(treat$SR~treat$MAP_ano)
sar_rpe <-errorsarlm(ols_sin, listw=k4_sym_list)
summary(ols_sin)
summary(sar_rpe,correlation=TRUE, Nagelkerke=TRUE, Hausman=TRUE)

ols_sin<-lm(treat$SR~treat$Vel_vo)
sar_rpe <-errorsarlm(ols_sin, listw=k4_sym_list)
summary(ols_sin)
summary(sar_rpe,correlation=TRUE, Nagelkerke=TRUE, Hausman=TRUE)

##################################################################################################WE
ols_sin<-lm(treat$WE~treat$Alt)
sar_rpe <-errorsarlm(ols_sin, listw=k4_sym_list)
summary(ols_sin)
summary(sar_rpe,correlation=TRUE, Nagelkerke=TRUE, Hausman=TRUE)

ols_sin<-lm(treat$WE~treat$Alt_SD)
sar_rpe <-errorsarlm(ols_sin, listw=k4_sym_list)
summary(ols_sin)
summary(sar_rpe,correlation=TRUE, Nagelkerke=TRUE, Hausman=TRUE)

ols_sin<-lm(treat$WE~treat$MAT)
sar_rpe <-errorsarlm(ols_sin, listw=k4_sym_list)
summary(ols_sin)
summary(sar_rpe,correlation=TRUE, Nagelkerke=TRUE, Hausman=TRUE)

ols_sin<-lm(treat$WE~treat$MAP)
sar_rpe <-errorsarlm(ols_sin, listw=k4_sym_list)
summary(ols_sin)
summary(sar_rpe,correlation=TRUE, Nagelkerke=TRUE, Hausman=TRUE)

ols_sin<-lm(treat$WE~treat$MAT_ano)
sar_rpe <-errorsarlm(ols_sin, listw=k4_sym_list)
summary(ols_sin)
summary(sar_rpe,correlation=TRUE, Nagelkerke=TRUE, Hausman=TRUE)

ols_sin<-lm(treat$WE~treat$MAP_ano)
sar_rpe <-errorsarlm(ols_sin, listw=k4_sym_list)
summary(ols_sin)
summary(sar_rpe,correlation=TRUE, Nagelkerke=TRUE, Hausman=TRUE)

ols_sin<-lm(treat$WE~treat$Vel_vo)
sar_rpe <-errorsarlm(ols_sin, listw=k4_sym_list)
summary(ols_sin)
summary(sar_rpe,correlation=TRUE, Nagelkerke=TRUE, Hausman=TRUE)


##########################################best modle#########################
####################################sr
#model_1
ols<-lm(treat$SR~treat$Alt_SD+treat$MAT+treat$MAP+treat$MAT_ano+treat$MAP_ano+treat$Alt)
sar <-errorsarlm(ols, listw=k4_sym_list)
options(na.action = "na.fail")
#sar
dd_sar <- dredge(sar) 
subset(dd_sar, delta < 4)
avg<-model.avg(dd_sar, subset = delta < 4)
summary(get.models(dd_sar, 1)[[1]],correlation=TRUE, Nagelkerke=TRUE, Hausman=TRUE)
#calculate w for each factor
avg$sw
summary(avg)

#model_2
ols<-lm(treat$SR~treat$Vel_vo+treat$MAT+treat$MAP+treat$MAT_ano+treat$MAP_ano+treat$Alt)
sar <-errorsarlm(ols, listw=k4_sym_list)
options(na.action = "na.fail")
#sar
dd_sar <- dredge(sar) 
subset(dd_sar, delta < 4)
avg<-model.avg(dd_sar, subset = delta < 4)
summary(get.models(dd_sar, 1)[[1]],correlation=TRUE, Nagelkerke=TRUE, Hausman=TRUE)
#calculate w for each factor
avg$sw
summary(avg)


###################################we
#model_1
ols<-lm(treat$WE~treat$Alt_SD+treat$MAT+treat$MAP+treat$MAT_ano+treat$MAP_ano+treat$Alt)
sar <-errorsarlm(ols, listw=k4_sym_list)
options(na.action = "na.fail")
#sar
dd_sar <- dredge(sar) 
subset(dd_sar, delta < 4)
avg<-model.avg(dd_sar, subset = delta < 4)
summary(get.models(dd_sar, 1)[[1]],correlation=TRUE, Nagelkerke=TRUE, Hausman=TRUE)
#calculate w for each factor
avg$sw
summary(avg)

#model_2
ols<-lm(treat$WE~treat$Vel_vo+treat$MAT+treat$MAP+treat$MAT_ano+treat$MAP_ano+treat$Alt)
sar <-errorsarlm(ols, listw=k4_sym_list)
options(na.action = "na.fail")
#sar
dd_sar <- dredge(sar) 
subset(dd_sar, delta < 4)
avg<-model.avg(dd_sar, subset = delta < 4)
summary(get.models(dd_sar, 1)[[1]],correlation=TRUE, Nagelkerke=TRUE, Hausman=TRUE)
#calculate w for each factor
avg$sw
summary(avg)

###############################################################################################
############################phylogenetic_analysis
library(phylosignal)
library(ape)
library(phylobase)
###############################global k################
phy<-read.tree("Saussurea_dating_tree2.tre")
trait<-read.csv("global_species_factor_matrix.csv", header = TRUE, row.names = 1)

sau_4d<- phylo4d(as(phy,"phylo4"), data.frame(trait))

gridplot(sau_4d,tree.xlim=1,tip.cex=1,tip.font=3)

bloom<-phyloSignal(sau_4d, methods = "K")
