# Supplementary material for: Alpine speciation and morphological innovations: revelations from a species-rich genus in the northern hemisphere
Source: AoB Plants. 2021 Apr 15;13(3):plab018. doi: 10.1093/aobpla/plab018 (PMC8129467; doi:10.1093/aobpla/plab018)
Supplement: plab018_suppl_Supplementary_Materials [file plab018_suppl_supplementary_materials.zip › plab018_suppl_Supporting information 3 Saussurea_dating_tree2.tre]

((Saussurea_kingii:16.768412,((Saussurea_eriocephala:13.971309,((Saussurea_glabrescens:7.756233,Saussurea_bartholomewii:7.756233):5.913067,(Saussurea_sutchuenensis:7.430592,Saussurea_stricta:7.430592):6.238707):0.30201):1.160659,(((Saussurea_tangutica:10.918557,(Saussurea_pagriensis:2.506971,Saussurea_fuscipappa:2.506971):8.411586):1.402685,Saussurea_delavayi:12.321242):1.629756,((Saussurea_orgaadayi:12.432568,Saussurea_involucrata:12.432568):0.68461,(((Saussurea_populifolia:10.768194,((((Saussurea_uniflora:9.830878,(Saussurea_graminea:7.207033,((Saussurea_chinduensis:1.420857,Saussurea_brunneopilosa:1.420857):1.721346,Saussurea_loriformis:3.142202):4.064831):2.623845):0.202444,Saussurea_semilyrata:10.033321):0.23766,((Saussurea_katochaete:8.068171,((Saussurea_bhutanensis:4.115494,Saussurea_uliginosa:4.115494):1.283871,(Saussurea_poochlamys:3.204535,Saussurea_pseudouliginos:3.204535):2.194829):2.668806):1.877698,Saussurea_semiamplexicaulis:9.945869):0.325113):0.258483,Saussurea_globosa:10.529465):0.238729):2.009057,(Saussurea_hylophila:11.844235,Saussurea_thomsonii:11.844235):0.933015):0.115394,(Saussurea_sobarocephaloides:12.594116,((((Saussurea_grosseserrata:6.765141,Saussurea_ciliaris:6.765141):0.393448,(((Saussurea_pachyneura:5.586455,Saussurea_xiaojinensis:5.586455):0.725134,(Saussurea_muliensis:5.993154,((Saussurea_apus:4.535622,Saussurea_subulata:4.535622):0.669355,Saussurea_pubifolia:5.204977):0.788177):0.318435):0.412773,(Saussurea_woodiana:5.686052,Saussurea_yilingii:5.686052):1.038311):0.434226):0.982392,Saussurea_semifasciata:8.140981):0.288141,Saussurea_longifolia:8.429122):4.164995):0.298528):0.224533):0.83382):1.18097):1.636444):0.27718,(((Saussurea_obvallata:9.861787,((Saussurea_pseudouniflora:3.71356,Saussurea_bracteata:3.71356):0.443533,Saussurea_langpoensis:4.157093):5.704694):6.060924,(((Saussurea_gossipiphora:14.259336,(Saussurea_fusiforma:11.656795,Saussurea_simpsoniana:11.656795):2.602541):0.439087,(Saussurea_wellbyi:8.620743,((Saussurea_depsangensis:4.886372,(Saussurea_tridactyla:0.767639,Saussurea_pseudotridactyla:0.767639):4.118733):2.63745,((Saussurea_pseudosimpsoniana:5.536482,Saussurea_pseudolaniceps:5.536482):0.424899,Saussurea_laniceps:5.96138):1.562442):1.096921):6.077681):0.702184,((Saussurea_lanata:9.095184,((Saussurea_sertarensis:1.621632,Saussurea_eriostemon:1.621632):4.631322,(((Saussurea_zamgtangensis:2.290865,(Saussurea_paleacea:1.863848,Saussurea_zhagyabensis:1.863848):0.427017):0.788257,Saussurea_centiloba:3.079122):0.147837,((Saussurea_andryaloides:2.763485,Saussurea_stella:2.763485):0.310578,Saussurea_kangwuensis:3.074063):0.152896):3.025996):2.842229):3.206688,Saussurea_sobarocephala:12.301872):3.098735):0.522104):1.043384,(((Saussurea_picridifolia:3.318642,(Saussurea_dulongjiangensis:3.163617,Saussurea_pseudorockii:3.163617):0.155026):12.990152,(((Saussurea_nuda:10.744311,Saussurea_pseudoalpina:10.744311):0.161773,((Saussurea_stubendorffii:9.736066,(Saussurea_latifolia:9.045911,(Saussurea_baicalensis:5.165467,Saussurea_tunglingensis:5.165467):3.880444):0.690155):1.036386,Saussurea_americana:10.772451):0.133633):2.354226,(((Saussurea_alaschanica:8.445605,Saussurea_merinoi:8.445605):0.548594,((Saussurea_licentiana:8.452054,Saussurea_dolichopoda:8.452054):0.345327,((Saussurea_henryi:7.832566,Saussurea_integrifolia:7.832566):0.590827,(Saussurea_paucijuga:7.632561,Saussurea_baroniana:7.632561):0.790832):0.373987):0.196819):3.505121,((Saussurea_thoroldii:7.986774,(Saussurea_tsoongii:7.105292,(Saussurea_pseudomalitiosa:2.786165,Saussurea_malitiosa:2.786165):4.319127):0.881481):3.605243,(((Saussurea_alpina:6.602354,Saussurea_controversa:6.602354):2.844768,((Saussurea_peduncularis:8.327176,(Saussurea_davurica:7.140555,((Saussurea_runcinata:4.597445,(Saussurea_amara:3.907453,Saussurea_pulvinata:3.907453):0.689992):1.148916,((((Saussurea_amurensis:4.772449,Saussurea_polylepis:4.772449):0.227775,Saussurea_brachycephala:5.000224):0.220407,(Saussurea_tomentosa:0.850864,(Saussurea_komaroviana:0.423164,Saussurea_subtriangulata:0.423164):0.4277):4.369767):0.439132,(((Saussurea_japonica:0.142017,Saussurea_pinnatidentata:0.142017):2.414251,Saussurea_pulchella:2.556268):2.987793,(Saussurea_kuschakewiczii:4.393652,Saussurea_leucophylla:4.393652):1.150408):0.115702):0.086599):1.394194):1.186621):0.150061,((Saussurea_salsa:3.770789,Saussurea_kaschgarica:3.770789):4.289813,(Saussurea_odontolepi:2.537702,(Saussurea_bullockii:2.313417,(Saussurea_tianshuiensis:0.316243,Saussurea_chabyoungsanica:0.316243):1.997174):0.224285):5.5229):0.416635):0.969886):0.061173,(Saussurea_pseudomucronulata:9.204831,(Saussurea_cana:8.548677,(((Saussurea_mucronulata:2.38307,Saussurea_petrovii:2.38307):5.37896,Saussurea_salicifolia:7.76203):0.221384,Saussurea_elegans:7.983413):0.565264):0.656153):0.303465):2.083721):0.907303):0.76099):3.048484):0.353607,(Saussurea_romuleifolia:11.301251,((Saussurea_velutina:0.369943,Saussurea_spathulifolia:0.369943):6.661427,(((Saussurea_superba:5.798829,Saussurea_nigrescens:5.798829):0.656765,Saussurea_coriolepis:6.455594):0.185852,Saussurea_veitchiana:6.641446):0.389923):4.269882):5.36115):0.303693):0.079497);
