# Supplementary material for: Alpine speciation and morphological innovations: revelations from a species-rich genus in the northern hemisphere
Source: AoB Plants. 2021 Apr 15;13(3):plab018. doi: 10.1093/aobpla/plab018 (PMC8129467; doi:10.1093/aobpla/plab018)
Supplement: plab018_suppl_Supplementary_Materials [file plab018_suppl_supplementary_materials.zip › plab018_suppl_Supporting information 3 SMT_SAR_treat.csv]

	ELEMENT	x	y	WE	SR	Alt	Alt_SD	MAP	MAT	MAT_ano	MAP_ano	Vel_vo
1	100.5:24.5	100.5	24.5	0.254907637	5	1810.501597	411.1676277	1059.086458	263.036875	995.7561802	119.3820833	3.935984671
2	100.5:25.5	100.5	25.5	0.85041747	11	2123.068194	372.9039503	997.7179861	245.5229861	1014.169375	114.3417361	3.844388657
3	100.5:26.5	100.5	26.5	2.53634776	16	2367.739306	529.2640629	979.1246528	230.8515972	1022.921597	142.9784375	3.703746206
4	100.5:27.5	100.5	27.5	5.171040953	25	2990.826806	593.0293713	906.4895139	194.1727083	1049.538715	178.4969444	3.682949205
5	100.5:28.5	100.5	28.5	6.637469625	33	3863.188958	649.9570347	782.1253472	139.6059028	1090.07868	203.1648958	3.707377129
6	100.5:29.5	100.5	29.5	2.491393975	23	4280.097778	362.474885	742.7218056	113.4611806	1107.430486	224.5964236	3.834737248
7	100.5:30.5	100.5	30.5	3.017194163	31	4149.978264	442.4990615	712.7979167	119.9420833	1143.913993	215.1438889	3.749110182
8	100.5:31.5	100.5	31.5	1.864247286	22	4126.258681	387.685975	689.3368056	113.3445833	1172.55	209.8390278	3.846935511
9	100.5:32.5	100.5	32.5	1.427510429	17	4212.237153	276.9978594	673.7408333	90.7225	1185.050312	225.3246528	3.924667239
10	100.5:33.5	100.5	33.5	2.118878599	22	4242.840208	206.4272591	626.7626389	76.848125	1208.921597	242.5695486	4.065391971
11	100.5:34.5	100.5	34.5	2.13278298	23	4028.045972	303.8532321	535.9647917	74.82895833	1244.411111	254.8081597	3.975671159
12	100.5:35.5	100.5	35.5	1.537291307	22	3348.894444	338.9652385	397.5959028	102.2960417	1301.694166	223.4384028	3.790508972
13	100.5:36.5	100.5	36.5	0.697500842	13	3191.729444	289.964204	340.6559028	106.3866667	1321.08427	202.9584722	3.94580796
14	100.5:37.5	100.5	37.5	0.479649221	8	3608.103056	298.2372796	406.3040278	75.20666666	1286.901666	230.8930555	3.97944665
15	100.5:38.5	100.5	38.5	0.413409905	7	2674.768681	872.0526615	274.4909028	114.4649306	1340.440312	180.0391319	3.707332797
16	100.5:50.5	100.5	50.5	0.414285714	3	1811.924583	217.8541032	321.5002778	43.42222222	1289.287361	181.2186458	4.091887898
17	100.5:51.5	100.5	51.5	0.414285714	3	2005.353472	336.5230452	366.2413194	16.47034722	1274.095034	203.4796528	4.027417892
18	101.5:24.5	101.5	24.5	0.143369176	2	1697.893889	439.4995335	969.9965278	274.5713194	1067.727257	148.7365972	3.787569225
19	101.5:27.5	101.5	27.5	3.028635939	20	2704.814583	577.0420201	996.8316667	210.7279166	1031.07309	194.7531597	3.744693756
20	101.5:28.5	101.5	28.5	2.885447164	22	3442.052431	720.5936498	955.2561111	163.111875	1028.39802	223.9137153	3.628824764
21	101.5:29.5	101.5	29.5	2.977875594	29	4183.711736	598.0209376	933.3111111	112.5039583	1019.955034	257.4010069	3.665669229
22	101.5:30.5	101.5	30.5	4.862188903	32	3939.758125	542.7817136	829.0630556	123.0903472	1087.688993	239.3430555	3.740022931
23	101.5:31.5	101.5	31.5	1.991532679	26	4050.22375	503.1496138	779.1405556	115.4043056	1123.010764	225.9717708	3.727000561
24	101.5:32.5	101.5	32.5	1.168834316	17	3865.735	343.4833021	735.8109028	112.5457639	1154.642673	234.1716319	3.85214646
25	101.5:33.5	101.5	33.5	0.68978068	11	3968.076319	306.1793856	684.8022222	93.75881944	1177.91302	244.1351736	3.823977033
26	101.5:35.5	101.5	35.5	0.440005009	10	3567.771528	438.095422	506.6725	94.21118055	1252.40184	246.4394792	3.671429025
27	101.5:36.5	101.5	36.5	0.347248714	7	2971.78875	499.471252	423.794375	121.1729861	1296.778576	224.0214236	3.677637849
28	101.5:37.5	101.5	37.5	0.490652461	10	3431.304167	443.9494439	471.3259722	84.54	1266.925972	248.5469444	3.712135779
29	102.5:25.5	102.5	25.5	0.909556664	12	2126.911736	281.7055477	963.0513889	240.2579861	1076.140486	165.0232292	3.795659701
30	102.5:28.5	102.5	28.5	1.059452074	14	2643.824722	625.2403369	1106.660764	194.761875	987.8353468	215.5301736	3.604426695
31	102.5:29.5	102.5	29.5	4.247138019	30	2176.655417	816.6820425	1057.243958	206.6191666	1019.738645	231.0057292	3.509335127
32	102.5:30.5	102.5	30.5	4.345567319	32	3047.827222	1064.136991	1003.694792	158.5041667	1029.848472	241.9869444	3.502881096
33	102.5:31.5	102.5	31.5	4.393326919	31	3900.748611	602.5172102	899.8871528	119.4779167	1064.784027	252.2140278	3.719603949
34	102.5:32.5	102.5	32.5	2.368634339	16	3836.825139	337.8381925	801.1710417	113.5595833	1114.391736	259.1480903	3.819941064
35	102.5:33.5	102.5	33.5	0.518180673	8	3503.829653	106.3499318	682.11375	115.5035417	1172.80618	239.0126736	4.156306777
36	102.5:34.5	102.5	34.5	0.39403386	9	3534.420694	243.6125615	626.400625	103.7214583	1193.596145	242.5391319	3.941940897
37	102.5:35.5	102.5	35.5	0.424213981	9	3067.021597	599.8998207	536.1827778	116.6965972	1240.343854	236.1216319	3.738971207
38	102.5:36.5	102.5	36.5	0.994848116	17	2731.240208	508.4381989	451.8011806	127.4423611	1282.001944	220.8719792	3.637173739
39	102.5:37.5	102.5	37.5	0.374475087	9	2813.735972	770.8617825	392.4304167	113.5996528	1298.879722	209.5107639	3.650166425
40	102.5:38.5	102.5	38.5	0.316588111	9	1520.912569	243.3874319	145.5136111	170.8140278	1401.785937	125.4003819	4.177460406
41	103.5:27.5	103.5	27.5	0.098901099	3	1973.659097	542.3296693	909.1225	213.1678472	1091.409722	174.715868	3.717723091
42	103.5:28.5	103.5	28.5	0.728388278	6	1750.154028	768.7966849	1072.131806	215.8347222	1026.386493	192.3276042	3.610689249
43	103.5:29.5	103.5	29.5	0.444864162	8	905.4415972	591.6053161	1350.417917	251.3438889	922.2107635	161.1354167	3.768406696
44	103.5:31.5	103.5	31.5	2.460368188	16	2812.718542	1017.88657	972.8090972	162.9456944	1040.518298	231.0621875	3.486226307
45	103.5:32.5	103.5	32.5	2.439617015	13	3543.332222	484.0143971	838.5505556	126.1330556	1092.224757	251.2203125	3.655578189
46	103.5:33.5	103.5	33.5	1.903354024	12	3439.949653	465.2772928	712.7079167	116.1453472	1145.534791	240.5070139	3.77246507
47	103.5:34.5	103.5	34.5	0.484255972	11	3108.666111	404.2471039	622.0201389	122.2480556	1189.305902	227.146493	3.672562672
48	103.5:35.5	103.5	35.5	1.09366706	18	2386.176736	514.917056	500.5207639	146.2524306	1253.903159	204.5811458	3.73678361
49	103.5:36.5	103.5	36.5	0.917076011	15	2080.945417	307.417719	356.0142361	158.9330556	1319.788645	177.8801736	3.776310013
50	104.5:25.5	104.5	25.5	0.016393443	1	1841.829375	295.4560103	1190.842639	241.7450694	981.2786107	232.5584028	3.855165939
51	104.5:30.5	104.5	30.5	0.013888889	1	486.2942361	86.7842681	972.1826389	259.0965972	1071.55375	146.7925	4.151909722
52	104.5:34.5	104.5	34.5	0.364268209	9	2465.900625	402.8156877	610.1340972	155.2570139	1195.255833	196.9522917	3.710079816
53	104.5:35.5	104.5	35.5	0.429450523	9	2121.580486	220.4732084	452.2018056	160.9486111	1266.151423	169.7370139	3.930993915
54	104.5:36.5	104.5	36.5	0.766829427	14	1798.635208	244.6840237	273.4483333	174.8546528	1346.669444	142.2960417	3.827287343
55	105.5:34.5	105.5	34.5	0.169047619	2	1688.339583	251.8441184	597.4760417	189.0535417	1202.07493	166.2803472	3.883061628
56	106.5:33.5	106.5	33.5	0.463492063	4	1275.059653	420.4851558	796.0510417	210.4704166	1112.491805	160.6765278	3.787437717
57	107.5:33.5	107.5	33.5	0.78015873	5	1314.176458	643.5716623	858.8190278	202.0438194	1073.390729	163.3959028	3.720948325
58	107.5:34.5	107.5	34.5	0.724603175	5	1144.23625	424.2996308	692.2734722	204.9742361	1143.280347	149.6185764	3.760206752
59	108.5:31.5	108.5	31.5	0.544047619	3	1008.206736	521.349729	1250.292986	233.2361805	910.6073954	184.8733333	3.736535331
60	108.5:32.5	108.5	32.5	0.441666667	2	968.8164583	428.2553387	1023.937222	226.6138194	1003.577048	161.6417014	3.837529004
61	109.5:30.5	109.5	30.5	0.477380952	3	1030.879792	385.8931054	1383.674792	230.0118055	821.3561107	190.1744097	3.73548264
62	109.5:31.5	109.5	31.5	0.794047619	3	1234.783681	530.1491637	1175.329097	218.9185416	920.1395829	173.2497222	3.689118081
63	109.5:32.5	109.5	32.5	0.477380952	3	869.1141667	377.7217248	893.4213194	229.0710416	1055.444861	153.9165972	3.850521955
64	109.5:36.5	109.5	36.5	0.047619048	1	1203.144375	112.8646869	516.8940278	187.4621528	1208.218784	133.6731597	4.195253657
65	110.5:30.5	110.5	30.5	0.375	1	1084.509653	415.5363509	1304.009514	221.9625	832.1184371	188.1784028	3.80589764
66	110.5:31.5	110.5	31.5	0.477380952	3	1238.959028	524.8207163	1117.195069	210.7875694	925.7837843	186.4464236	3.677581886
67	110.5:34.5	110.5	34.5	0.055555556	1	823.1070833	412.1499657	623.7794444	215.5430555	1162.621736	135.9873958	3.980437232
68	111.5:35.5	111.5	35.5	0.055555556	1	756.8044444	318.775722	559.4122917	210.1770139	1191.16368	145.0768403	3.874636398
69	111.5:38.5	111.5	38.5	0.355555556	3	1471.414861	293.5124997	489.2330556	151.9954861	1221.687014	167.7161806	3.867561241
70	112.5:36.5	112.5	36.5	0.111111111	1	1185.630208	245.6152702	583.4045139	181.1066667	1168.883264	162.3529167	4.057218565
71	112.5:37.5	112.5	37.5	0.166666667	1	1054.558958	267.7270187	468.431875	182.8239583	1231.890486	149.4037153	3.860522111
72	112.5:39.5	112.5	39.5	0.305555556	2	1407.573472	254.992065	449.7820833	145.6359722	1246.751111	176.6558333	4.105365064
73	113.5:30.5	113.5	30.5	0.125	1	32.63722222	19.97938321	1164.896806	262.3684722	918.8169441	216.5682986	4.746308724
74	113.5:37.5	113.5	37.5	0.166666667	1	1182.862292	284.4602984	530.4498611	173.0365278	1190.324409	168.5901042	3.88943094
75	113.5:38.5	113.5	38.5	0.416666667	2	1129.529861	420.9113135	459.6553472	167.6863889	1231.499444	166.4518403	3.747914652
76	113.5:39.5	113.5	39.5	0.416666667	2	1365.581181	377.3497152	444.2566667	146.0464583	1244.232777	179.3300694	3.868071894
77	114.5:38.5	114.5	38.5	0.166666667	1	222.0565972	191.8358132	461.6118056	215.9831944	1243.220729	170.5532639	4.076787134
78	114.5:39.5	114.5	39.5	0.416666667	2	1171.045903	359.408443	465.90625	154.6622222	1231.746111	191.81125	3.831472754
79	115.5:39.5	115.5	39.5	0.166666667	1	478.9273611	472.5329678	542.3645139	195.5422916	1199.232083	202.7773264	3.891784602
80	115.5:40.5	115.5	40.5	0.166666667	1	1006.025764	367.5381049	447.9534028	162.2495139	1249.195382	195.9625694	3.827478137
81	115.5:41.5	115.5	41.5	0.111111111	1	1463.196458	141.2827291	408.0143056	124.3613194	1257.590173	186.2309375	4.088698639
82	117.5:40.5	117.5	40.5	0.055555556	1	470.586875	292.5248462	575.0499306	180.4097917	1180.659479	217.1467708	3.917322947
83	117.5:42.5	117.5	42.5	0.055555556	1	1456.590694	184.4950898	446.885	108.2744444	1225.50243	177.6945139	4.077523099
84	69.5:35.5	69.5	35.5	0.019607843	1	3028.802153	913.0627627	927.9605556	131.1536806	927.1906941	137.3863889	3.569643239
85	71.5:35.5	71.5	35.5	0.167670076	4	3076.333125	1040.033555	842.8259028	154.4695139	958.1792704	1	3.563844184
86	71.5:36.5	71.5	36.5	0.232398976	4	4120.819861	852.0578093	734.3793056	75.98486111	1007.013194	66.33986111	3.659716951
87	71.5:38.5	71.5	38.5	0.030246141	2	3684.477014	811.6282315	739.8140972	80.69333333	1060.466458	99.81458333	3.725616342
88	72.5:36.5	72.5	36.5	0.125221182	3	4138.497222	891.2645124	469.285	81.80534722	1155.305034	29.91135417	3.777838575
89	72.5:37.5	72.5	37.5	0.13585948	3	4386.354653	526.2965094	481.7602778	54.11715277	1152.066493	74.31371528	3.91748825
90	72.5:38.5	72.5	38.5	0.222957268	3	4442.659722	689.5112888	639.6536806	39.35020833	1092.600764	83.18715278	3.788859559
91	72.5:39.5	72.5	39.5	0.101674712	3	3860.691736	860.8097244	592.66	61.94763889	1146.858784	144.2542361	3.677366767
92	73.5:34.5	73.5	34.5	0.111292252	4	2280.193889	1032.246825	976.9541667	203.6966666	866.9046871	9.81489583	3.539545205
93	73.5:36.5	73.5	36.5	0.154727404	4	4109.743889	791.5513639	268.0608333	83.31444444	1266.67177	41.76270833	3.745120909
94	73.5:37.5	73.5	37.5	0.192413135	3	4523.395833	423.3149568	250.0661111	47.39145833	1267.423264	70.02145833	4.033396761
95	73.5:38.5	73.5	38.5	0.151528697	3	4523.713819	471.6161067	327.2118056	36.93548611	1240.561909	90.83642361	3.843934092
96	73.5:39.5	73.5	39.5	0.182072829	2	3988.588403	690.0079702	385.9752778	55.33041666	1239.695555	132.9236806	3.723765327
97	74.5:34.5	74.5	34.5	0.58122238	7	2746.265347	917.7372657	737.6805556	164.9229861	999.403576	42.07513889	3.536155641
98	74.5:35.5	74.5	35.5	0.40992989	6	3507.039514	1078.488638	323.9022222	119.2261111	1239.292639	43.95913194	3.573003795
99	74.5:36.5	74.5	36.5	0.286434884	5	4280.233472	968.5053762	157.2283333	72.16097222	1320.787395	57.90590278	3.683790068
100	74.5:37.5	74.5	37.5	0.20038708	4	4492.34875	414.6331565	114.3179861	48.915625	1334.989097	69.44173611	4.010252754
101	75.5:32.5	75.5	32.5	0.164135836	5	918.1159722	865.5410836	1383.897222	296.3959722	749.1517357	159.9489236	3.689520637
102	75.5:33.5	75.5	33.5	0.548286925	7	2674.411042	993.9359382	895.1408333	179.31625	906.4878121	25.61440972	3.478102797
103	75.5:34.5	75.5	34.5	0.779840975	8	4086.650347	610.5026575	367.7321528	79.40138889	1183.868958	59.88541667	3.750410053
104	75.5:35.5	75.5	35.5	0.813688822	7	4084.837708	844.9678489	170.523125	81.5475	1308.781562	60.03576389	3.664071176
105	75.5:36.5	75.5	36.5	0.458080587	7	4918.003125	673.5432247	98.75305556	29.32798611	1329.000416	64.74833333	3.781549096
106	75.5:37.5	75.5	37.5	0.20038708	4	4156.925208	668.9493326	67.15583333	68.40965277	1365.176701	73.32819444	3.782588263
107	75.5:38.5	75.5	38.5	0.275788778	6	3784.098542	1034.363295	97.58277778	79.34506944	1359.644236	91.43482639	3.601261066
108	75.5:39.5	75.5	39.5	0.185008046	4	2019.835	613.3926273	120.0071528	170.1908333	1401.408402	96.43385417	3.646503064
109	76.5:32.5	76.5	32.5	0.517258154	9	3071.5025	1428.873161	1261.067431	178.7136806	774.4112843	186.15125	3.42173222
110	76.5:33.5	76.5	33.5	0.643547663	11	4599.948889	712.8861926	314.1375694	74.50652777	1216.625139	69.45836805	3.733817584
111	76.5:34.5	76.5	34.5	1.480907611	13	4313.56125	718.962031	136.8292361	77.02236111	1322.261632	67.54065972	3.738033593
112	76.5:35.5	76.5	35.5	0.941092686	12	4875.671042	891.6989808	87.78659722	42.49222222	1335.925937	64.40947917	3.742578314
113	76.5:36.5	76.5	36.5	0.385468967	7	4734.884236	732.2444251	61.98611111	42.92423611	1352.101875	67.65586805	3.860790531
114	77.5:31.5	77.5	31.5	0.991037861	11	2652.805625	1161.497734	1268.213125	203.3678472	825.877951	202.6901736	3.468676726
115	77.5:32.5	77.5	32.5	0.984788183	14	4971.209653	797.4841011	503.0172917	75.61305555	1125.602326	86.76864583	3.691398488
116	77.5:33.5	77.5	33.5	1.428882082	14	4728.298958	474.1874723	170.4581944	63.59388889	1298.950347	75.13489583	3.889227841
117	77.5:34.5	77.5	34.5	1.562091414	14	4638.608681	803.41527	88.999375	61.95444444	1344.312639	70.37659722	3.689180851
118	77.5:35.5	77.5	35.5	1.422146983	14	5401.318264	477.6164435	69.95972222	11.93027777	1330.100972	65.033125	3.935888449
119	77.5:36.5	77.5	36.5	0.688530394	10	4757.2625	660.7817174	52.56284722	40.72270833	1354.373437	71.47652778	3.838883248
120	77.5:37.5	77.5	37.5	0.42076333	6	2053.038611	661.4967197	38.73847222	183.7733333	1432.017812	79.19729167	3.808647626
121	77.5:41.5	77.5	41.5	0.101674712	3	3831.754583	401.0153998	268.9167361	40.64708333	1300.516562	162.4371875	3.903223104
122	77.5:43.5	77.5	43.5	0.244531855	4	1346.781042	1132.306081	394.9845139	148.4777778	1322.594652	206.3799653	3.752140376
123	78.5:30.5	78.5	30.5	1.232172674	9	1962.142569	1129.674662	1590.082917	240.4935416	811.6026038	368.0894792	3.518953807
124	78.5:31.5	78.5	31.5	1.229393135	12	4372.183958	921.0239681	744.8071528	103.9631944	1036.324861	120.9196181	3.581400454
125	78.5:32.5	78.5	32.5	1.20838629	13	4998.415556	563.8978202	320.0044444	60.72020833	1228.560173	95.0821875	3.820311652
126	78.5:33.5	78.5	33.5	1.100376604	15	5068.463264	550.4569237	131.163125	50.51423611	1317.859409	81.45180555	3.848528908
127	78.5:34.5	78.5	34.5	1.318833743	14	5365.604306	514.1286951	77.51451389	26.13020833	1333.359062	71.765	4.009196877
128	78.5:35.5	78.5	35.5	0.867831661	11	5358.323125	345.7292911	60.60826389	16.73576389	1337.442048	70.87524305	4.144926184
129	78.5:36.5	78.5	36.5	0.638478817	9	4347.405903	877.8691351	44.69548611	65.94048611	1369.116389	77.18555555	3.720878369
130	78.5:37.5	78.5	37.5	0.62076333	7	1593.348681	420.2228209	41.40145833	206.8318055	1443.320208	81.77868055	4.175077107
131	78.5:41.5	78.5	41.5	0.101674712	3	3513.649722	708.7522661	259.3301389	62.32138889	1312.874027	166.6075347	3.731264459
132	79.5:29.5	79.5	29.5	0.91750643	6	1115.475278	605.1912053	1641.198056	278.8694444	825.5418746	370.5336111	3.64370662
133	79.5:30.5	79.5	30.5	1.830181889	12	3612.285069	1526.072428	1187.545764	151.1825694	907.6813885	226.8656944	3.528284914
134	79.5:31.5	79.5	31.5	1.261209851	13	4666.559653	584.2018197	540.3704167	83.438125	1153.444757	135.7025	3.680622319
135	79.5:32.5	79.5	32.5	1.104748857	15	4923.186736	496.9083845	192.7113194	63.36881944	1302.477014	100.1015625	3.753276057
136	79.5:33.5	79.5	33.5	0.712334353	12	5012.058611	523.0521089	86.86673611	51.83826389	1343.432569	81.64847222	3.74814917
137	79.5:34.5	79.5	34.5	1.061495735	12	5410.646944	278.05342	62.70027778	20.96527777	1338.977986	73.15649305	4.082217495
138	79.5:35.5	79.5	35.5	0.608541629	10	5197.254444	359.2085983	51.04409722	25.68291666	1346.739027	75.28677083	3.944190423
139	79.5:36.5	79.5	36.5	0.534488359	10	3328.400347	1145.655967	36.80194444	121.9715972	1400.389687	79.68090278	3.579854621
140	79.5:37.5	79.5	37.5	0.490740688	8	1343.453819	176.5254308	35.33756944	220.7244444	1452.757118	80.76600694	4.498453505
141	79.5:42.5	79.5	42.5	0.071428571	1	3093.973403	807.8822816	386.0042361	72.69298611	1286.560729	209.5498611	3.683620274
142	80.5:30.5	80.5	30.5	3.04757716	18	4589.743889	824.926998	852.51125	98.23944444	1029.522986	181.3294444	3.768005702
143	80.5:31.5	80.5	31.5	1.241861805	14	5003.802153	442.7657216	419.9706944	64.16534722	1208.527882	138.4581597	3.803242233
144	80.5:32.5	80.5	32.5	0.781818658	12	5016.350972	438.0709727	152.3809028	56.04298611	1320.902048	100.9603819	3.842695852
145	80.5:34.5	80.5	34.5	0.455555042	8	5311.516736	309.70865	56.71951389	25.62013889	1344.443611	75.43006944	4.048205574
146	80.5:36.5	80.5	36.5	0.194246655	6	2666.592222	997.257076	34.39659722	156.1522222	1418.386284	80.43527778	3.610477487
147	81.5:30.5	81.5	30.5	2.484252003	17	4900.304514	511.8006796	661.8595833	79.48097222	1100.264514	151.3071181	3.819442537
148	81.5:32.5	81.5	32.5	0.6091555	7	4901.941597	330.6660956	173.45375	64.47444444	1314.530555	103.3144792	4.054046313
149	81.5:34.5	81.5	34.5	0.325965865	8	5255.030417	266.7309364	63.79972222	27.79479166	1341.85177	77.80802083	4.076972061
150	81.5:35.5	81.5	35.5	0.181487543	4	5377.862431	453.8358453	60.89854167	11.82361111	1336.136666	81.56916667	3.785977509
151	81.5:36.5	81.5	36.5	0.182912045	4	2304.988819	1019.928255	37.30645833	171.6817361	1425.19184	82.0734375	3.744766957
152	81.5:43.5	81.5	43.5	0.642857143	2	1404.582361	675.156183	329.6772222	147.0338194	1341.657639	207.4285764	3.69174389
153	82.5:28.5	82.5	28.5	2.74229276	17	1940.953125	1001.106258	1317.167222	244.6031944	879.2764927	142.6173611	3.536267989
154	82.5:29.5	82.5	29.5	2.714772394	15	4233.879375	939.6804736	754.7284722	122.9629167	1058.433958	110.5336458	3.622700221
155	82.5:30.5	82.5	30.5	2.929006525	19	5229.09375	377.0689023	528.3709028	61.45	1148.100729	134.4451736	3.940930817
156	82.5:37.5	82.5	37.5	0.049099836	2	1338.750556	63.94076686	29.78979167	209.9171527	1451.103472	82.62881944	4.684699244
157	83.5:28.5	83.5	28.5	2.624356484	17	3121.695833	1605.806404	1280.482778	178.8298611	834.8929163	95.00496528	3.495734778
158	83.5:29.5	83.5	29.5	3.906491184	23	4972.317153	461.1203627	491.635	80.63409722	1161.22927	96.54347222	3.859510137
159	83.5:32.5	83.5	32.5	0.376828519	12	4791.540972	287.7250689	184.8815278	72.474375	1311.780486	95.98791667	4.124486857
160	83.5:45.5	83.5	45.5	0.5	1	1404.331042	546.6519151	265.5779167	118.5615972	1352.953645	170.2954167	3.721574598
161	84.5:28.5	84.5	28.5	3.806340232	24	3623.272847	1841.531833	1044.507986	154.1373611	939.6813191	115.1282639	3.522547914
162	84.5:29.5	84.5	29.5	3.492638042	19	4990.01	396.1596072	320.3802083	78.59381944	1247.106527	98.51611111	3.866119941
163	84.5:32.5	84.5	32.5	0.376828519	12	4827.424097	255.6212877	173.710625	70.34715277	1315.917152	91.11128472	4.119227721
164	85.5:27.5	85.5	27.5	2.471203336	20	1092.107014	747.9194216	1805.470556	287.2541666	637.9205204	50.41895833	3.563294762
165	85.5:28.5	85.5	28.5	3.210373265	20	4602.207778	1016.27009	473.5334028	100.3275	1188.161389	107.3828472	3.696401179
166	85.5:29.5	85.5	29.5	3.843699104	24	5154.582083	385.4082407	245.9040278	70.44902777	1283.690034	103.2673611	3.970212334
167	85.5:31.5	85.5	31.5	0.195431127	4	5008.55625	284.0715663	195.881875	69.22423611	1307.44875	88.38930555	4.010704895
168	85.5:37.5	85.5	37.5	0.218964912	5	2686.140069	1266.421231	49.93333333	127.6822222	1404.983993	91.37392361	3.664753967
169	85.5:42.5	85.5	42.5	0.565429317	11	2814.03125	782.2686544	226.4276389	82.33583333	1342.128923	170.0895833	3.611372398
170	86.5:27.5	86.5	27.5	3.110157374	18	2574.382917	1676.443134	1360.429653	206.7923611	816.7443052	13.64802083	3.413645135
171	86.5:28.5	86.5	28.5	4.147814341	29	5059.371667	545.4722892	309.6528472	76.18972222	1259.008854	103.4693056	3.813642111
172	86.5:29.5	86.5	29.5	1.621122251	11	5162.929167	374.6845434	215.8861111	72.05006944	1302.258958	104.9369444	3.978499015
173	86.5:30.5	86.5	30.5	0.09993485	3	5081.333403	350.463076	204.7036806	72.95326389	1305.983333	91.74670139	4.016292347
174	86.5:31.5	86.5	31.5	0.229913886	5	4956.009653	325.1564523	199.5654861	72.84965277	1307.901423	84.53732639	4.025609149
175	86.5:35.5	86.5	35.5	0.084712372	3	4991.206806	121.7506058	114.2995139	27.52069444	1324.518645	98.94409722	4.351604011
176	86.5:37.5	86.5	37.5	0.218964912	5	3888.039792	883.4222428	78.745	66.38263889	1367.2825	103.3479167	3.71386071
177	86.5:42.5	86.5	42.5	0.565429317	11	2121.286389	957.0009204	179.8433333	133.8975	1380.960555	149.9722917	3.681254433
178	87.5:27.5	87.5	27.5	6.247563364	29	2820.269514	1646.971698	1350.381389	196.7835416	816.7285413	15.86017361	3.404970613
179	87.5:28.5	87.5	28.5	3.347291945	28	4874.167569	497.7107294	306.6761806	87.72708333	1268.885625	108.6844792	3.762452708
180	87.5:29.5	87.5	29.5	1.408061489	20	4915.716667	494.0308104	241.3459028	89.74638889	1302.443993	111.9305903	3.920030746
181	87.5:43.5	87.5	43.5	0.367781155	3	1771.569097	834.1793624	230.1044444	129.2894444	1365.723159	165.5459028	3.690699014
182	87.5:49.5	87.5	49.5	0.642857143	2	2557.714028	423.9218225	350.201875	44.01222222	1290.652534	176.420243	4.144971596
183	88.5:27.5	88.5	27.5	4.636338968	23	3374.940556	1721.926178	1282.958125	160.6380556	837.7957288	43.58361111	3.422152268
184	88.5:28.5	88.5	28.5	4.088487428	27	4910.020694	383.7516467	279.1926389	88.25555555	1282.145	102.0143056	3.780463775
185	88.5:29.5	88.5	29.5	1.580675989	13	4726.097639	531.9546493	277.2335417	103.1471528	1298.737118	119.4432292	3.879700588
186	88.5:30.5	88.5	30.5	0.38533034	9	5108.385833	269.9117341	241.8604861	74.57	1300.357014	99.11184028	4.083398375
187	88.5:31.5	88.5	31.5	0.375993136	9	4819.17875	288.0481641	261.1584028	80.23916666	1297.380347	97.83944444	4.177955018
188	88.5:35.5	88.5	35.5	0.038461538	1	5031.606736	160.5868534	145.0597222	24.59444444	1316.4075	109.8935417	4.260315259
189	88.5:37.5	88.5	37.5	0.268202385	7	4475.464931	335.2633244	104.2928472	36.08423611	1346.914652	115.1448958	3.903466503
190	88.5:39.5	88.5	39.5	1.191279308	7	831.9236806	92.06902043	23.35944444	212.3097222	1457.500382	78.59777778	4.513427191
191	88.5:43.5	88.5	43.5	1.367781155	4	1918.081875	976.7442669	202.3699306	120.5027083	1367.86177	151.1360417	3.605755773
192	88.5:48.5	88.5	48.5	0.142857143	1	2520.442083	331.7475322	199.0538889	58.87395833	1339.806805	124.8851042	3.990487854
193	88.5:49.5	88.5	49.5	1.285714286	2	2520.451181	400.4334681	217.475	49.14479166	1329.071562	137.2767014	4.04732677
194	89.5:27.5	89.5	27.5	4.402527281	24	3411.899792	1081.111353	1095.803333	160.9649306	922.1625343	68.92708333	3.49284129
195	89.5:28.5	89.5	28.5	2.859687655	20	4797.022917	368.5744198	266.4716667	97.79263889	1295.606562	104.1501042	3.90835264
196	89.5:29.5	89.5	29.5	1.876069686	15	4717.885625	533.8292012	265.9445139	103.8883333	1310.439236	124.6298958	3.811139888
197	89.5:31.5	89.5	31.5	0.596447321	12	4752.052639	213.2512801	284.6305556	78.65027777	1298.403437	109.1900694	4.192447967
198	89.5:37.5	89.5	37.5	0.306663923	7	4050.783125	285.8377711	92.43673611	59.21319444	1362.036666	111.4129167	3.983502222
199	89.5:38.5	89.5	38.5	0.229740846	7	3579.886944	629.090875	74.90159722	77.88847222	1376.680694	105.3543403	3.723793964
200	89.5:43.5	89.5	43.5	1.142857143	2	1751.750278	966.8992175	163.8199306	126.3175	1380.245139	130.6554861	3.628337814
201	89.5:49.5	89.5	49.5	0.642857143	2	2451.597847	354.5757197	173.713125	55.27347222	1343.307882	124.7882639	3.935033348
202	89.5:51.5	89.5	51.5	0.2	1	2037.172986	379.5220102	389.9647222	45.15069444	1280.828333	212.4825694	4.04101134
203	90.5:26.5	90.5	26.5	1.044494484	7	245.4813889	427.4154922	3107.052361	329.0515277	1	10.69520833	4.055944317
204	90.5:27.5	90.5	27.5	3.586473741	20	3164.959931	1200.120041	1301.008056	179.79125	834.2770482	81.89135417	3.429111401
205	90.5:28.5	90.5	28.5	3.910960816	28	5064.220208	513.0591629	269.3454861	86.08576389	1289.037708	104.2773958	3.783384972
206	90.5:29.5	90.5	29.5	3.483545441	28	4757.345208	569.2501915	274.0120139	104.4338194	1312.172222	130.6010417	3.738092634
207	90.5:30.5	90.5	30.5	1.816312537	25	5002.179722	402.8852157	277.0143056	76.79381944	1305.141597	123.3463889	3.942772296
208	90.5:31.5	90.5	31.5	1.312114684	23	4817.882778	196.3379697	306.4538889	72.02	1298.812222	121.891875	4.266304526
209	90.5:32.5	90.5	32.5	1.39968075	23	4874.503194	190.3986869	292.9052778	57.82965277	1297.61059	132.2634028	4.223626124
210	90.5:45.5	90.5	45.5	0.142857143	1	1386.962361	370.1641246	152.1148611	123.6659028	1378.413854	112.1596181	4.170091967
211	90.5:51.5	90.5	51.5	0.3	1	1555.990417	452.575471	361.7254861	58.15534722	1294.473611	203.5610417	3.991189977
212	91.5:27.5	91.5	27.5	4.189214646	21	2826.822708	1115.148512	1300.265833	201.9534722	834.8845829	91.05972222	3.446905719
213	91.5:28.5	91.5	28.5	5.633618654	33	4836.111042	433.2761762	286.1072222	99.64013889	1287.889826	104.7978125	3.926004032
214	91.5:29.5	91.5	29.5	5.721902595	32	4389.685069	529.6143588	311.6297917	124.689375	1311.142187	140.7787153	3.768272632
215	91.5:30.5	91.5	30.5	2.477789814	26	4913.114792	377.2144094	311.015	81.355625	1302.730312	139.1535069	3.950869706
216	91.5:31.5	91.5	31.5	1.841072517	23	4749.270764	193.056673	356.2770139	74.15027777	1293.491111	141.5665625	4.241596533
217	91.5:32.5	91.5	32.5	1.440748141	23	4909.914722	181.9596547	336.9339583	54.32159722	1293.650277	153.1436458	4.177260485
218	91.5:33.5	91.5	33.5	0.920137911	14	5162.041736	280.905088	293.1647917	32.17083333	1294.395347	157.1401042	4.144524627
219	91.5:51.5	91.5	51.5	0.3	1	1276.643611	388.9089447	388.7919444	58.98215277	1287.009618	217.8054514	4.016066876
220	92.5:27.5	92.5	27.5	2.157281954	16	2888.055486	1605.242536	1227.108264	204.2978472	842.7159371	76.51413194	3.433152616
221	92.5:28.5	92.5	28.5	7.59975142	29	4789.449444	491.2451732	302.0224306	107.1301389	1282.516111	108.6357639	3.802865373
222	92.5:29.5	92.5	29.5	4.799199126	30	4789.917361	526.6577532	296.4922917	97.72104166	1303.131319	138.09	3.89527448
223	92.5:30.5	92.5	30.5	3.065811222	25	5061.154722	285.6754831	341.5211111	71.52166666	1291.732291	151.7420833	4.249433233
224	92.5:31.5	92.5	31.5	0.312231558	8	4778.289375	248.617064	410.7174306	73.02951389	1285.115139	168.1189583	4.206706954
225	92.5:33.5	92.5	33.5	0.534217291	12	4846.661875	238.1562044	337.8743056	49.81881944	1302.282916	183.9633333	4.255159484
226	92.5:34.5	92.5	34.5	0.149921789	5	4730.129514	161.7744983	277.9913889	46.74840277	1316.744618	176.6272917	4.381532616
227	92.5:51.5	92.5	51.5	0.2	1	1346.618056	539.9895194	497.7600694	47.44395833	1251.189305	257.9124653	3.898699217
228	93.5:28.5	93.5	28.5	5.280097077	26	3321.711458	1077.88179	858.0034722	174.7252778	1063.235382	176.7582986	3.571829783
229	93.5:29.5	93.5	29.5	7.698982723	29	4531.138889	571.9724397	387.6555556	109.8955556	1275.962083	154.1890278	3.855570952
230	93.5:30.5	93.5	30.5	1.910148073	23	4929.670694	474.1850168	409.1868056	79.38395833	1278.415764	175.9937153	4.034955243
231	93.5:31.5	93.5	31.5	1.005739929	17	4840.0025	346.5482801	466.6752083	73.75416666	1278.137534	201.6140625	4.111620764
232	93.5:35.5	93.5	35.5	0.459546129	9	4623.314722	227.8811599	228.4899306	43.89888889	1330.933298	172.7169792	4.258383148
233	93.5:37.5	93.5	37.5	0.234961042	4	2715.467986	45.39218395	28.71131944	134.3576389	1416.47625	84.75173611	4.571134329
234	94.5:29.5	94.5	29.5	2.68283644	21	3936.534792	773.8617611	598.7527778	142.4877083	1212.879757	180.2306944	3.727990131
235	94.5:30.5	94.5	30.5	1.902167154	21	4582.970556	727.4235607	514.7620139	102.0034028	1261.117673	212.1131944	3.830364943
236	94.5:31.5	94.5	31.5	0.906061686	13	4702.866667	394.3461152	527.5977083	84.798125	1275.116389	237.9106944	3.99316648
237	94.5:32.5	94.5	32.5	0.77724756	13	4919.327083	203.1902518	497.0915278	61.12013889	1285.293437	235.5208333	4.348265668
238	94.5:35.5	94.5	35.5	0.907892721	13	4528.862986	362.8221602	220.9159028	49.60159722	1340.032708	173.7913889	4.028155645
239	94.5:36.5	94.5	36.5	0.705688493	12	3082.615694	619.491854	61.298125	123.4210417	1403.894687	101.5824653	4.109806458
240	95.5:29.5	95.5	29.5	2.237129045	15	3349.637708	988.981063	908.1686111	172.2589583	1122.213507	226.4920139	3.593177762
241	95.5:31.5	95.5	31.5	1.611851363	20	4695.573889	413.4587946	554.0298611	87.74680555	1275.125833	259.9322569	3.985814061
242	95.5:32.5	95.5	32.5	2.044488273	21	4612.813333	302.4190888	527.3834028	80.41791666	1293.671944	253.4923958	4.120519525
243	95.5:33.5	95.5	33.5	0.6656297	9	4787.736944	266.6635356	456.5705556	55.45895833	1303.34927	250.7507292	4.10563108
244	95.5:34.5	95.5	34.5	0.274959742	4	4608.427847	213.5276259	356.9832639	51.50381944	1323.139791	234.2094444	4.25009895
245	95.5:35.5	95.5	35.5	0.562897456	11	4520.018542	237.4338142	254.2547222	49.65784722	1336.8025	192.4635417	4.25537061
246	95.5:51.5	95.5	51.5	0.2	1	1195.750694	339.6285325	422.5213889	40.56041666	1269.501944	224.3387153	4.147093078
247	95.5:52.5	95.5	52.5	0.2	1	1314.078542	369.6615688	568.3504167	35.62361111	1234.098993	286.90125	4.167222804
248	96.5:29.5	96.5	29.5	1.578959091	18	4638.474931	797.2751866	635.6575	105.9663194	1188.467743	190.9175347	3.78001129
249	96.5:30.5	96.5	30.5	2.245194898	24	4616.671944	495.20703	552.0870833	99.64791666	1250.851597	233.909618	3.909510361
250	96.5:31.5	96.5	31.5	3.88256941	29	4409.293681	353.2661333	532.0626389	105.94875	1286.053472	249.5778819	4.100352188
251	96.5:32.5	96.5	32.5	4.055111525	31	4347.332986	298.1433974	514.0407639	96.88625	1301.071701	246.5594792	4.043100357
252	96.5:33.5	96.5	33.5	3.080197843	24	4560.507986	274.1701929	458.5144444	69.28847222	1307.605868	251.8135417	4.140839736
253	96.5:36.5	96.5	36.5	0.491671786	11	3030.056806	560.8892888	174.6636111	131.0683333	1386.731215	160.3585417	3.954869403
254	97.5:28.5	97.5	28.5	2.584393118	28	3810.32625	803.742829	875.5306944	136.1607639	1047.399166	180.8653819	3.605831047
255	97.5:29.5	97.5	29.5	2.732853426	25	4163.471111	759.2240813	600.6531944	105.5221528	1194.790069	213.5946528	3.722329014
256	97.5:30.5	97.5	30.5	1.777877906	22	4417.918403	508.2478354	530.2117361	111.5065972	1253.15125	227.3797569	3.788872831
257	97.5:31.5	97.5	31.5	5.59389837	39	4355.010486	350.8613399	512.0329861	109.053125	1280.617048	225.2791319	3.980002026
258	97.5:32.5	97.5	32.5	5.427346225	36	4423.889097	361.0941594	507.9096528	90.82	1289.009791	230.5959028	3.966173967
259	97.5:33.5	97.5	33.5	3.504756021	28	4394.773819	217.31554	457.9995139	74.09881944	1301.263437	242.984375	4.06397697
260	97.5:34.5	97.5	34.5	2.484275527	28	4494.279861	178.2385925	379.295	59.52625	1315.566736	238.0706597	4.281447662
261	98.5:27.5	98.5	27.5	3.286452848	26	2589.358819	785.7715275	1369.524653	209.3475	798.6518746	156.5086458	3.662929164
262	98.5:28.5	98.5	28.5	6.548144648	38	3826.636736	810.5103394	758.1327778	141.6574306	1102.213541	203.3624305	3.701818354
263	98.5:29.5	98.5	29.5	3.17923334	27	4173.584167	573.7274487	561.0527083	122.5635417	1208.005937	215.6660417	3.760536492
264	98.5:30.5	98.5	30.5	4.06544656	33	4267.75125	395.8285109	525.9606944	118.4915278	1244.191736	211.1773264	3.980099208
265	98.5:31.5	98.5	31.5	4.554722645	30	4522.524236	538.1168494	548.9769444	118.2452083	1259.636389	215.3385417	3.92154287
266	98.5:32.5	98.5	32.5	4.215753097	34	4499.853889	399.9585833	543.553125	94.01138889	1266.300139	225.395625	3.942247007
267	98.5:33.5	98.5	33.5	3.122841917	31	4392.240208	178.8043527	488.4877778	68.79048611	1278.258055	239.1653472	4.054559661
268	98.5:34.5	98.5	34.5	2.850359886	25	4357.158333	140.4750549	390.565	63.23423611	1305.320729	231.6696528	4.195654141
269	98.5:35.5	98.5	35.5	1.707726895	21	4263.729722	297.6497114	337.7982639	59.093125	1314.165729	216.4263542	4.044887185
270	98.5:36.5	98.5	36.5	0.721764181	14	3654.390347	485.0860421	261.6625694	91.97	1343.979236	188.7342361	3.73162263
271	99.5:24.5	99.5	24.5	0.126495726	2	1654.200625	445.2846291	1163.901667	262.2173611	903.5443052	82.63565972	3.866674827
272	99.5:27.5	99.5	27.5	6.129091635	32	3160.606597	619.5118453	930.855	180.9140278	1014.577777	156.0794444	3.755023009
273	99.5:28.5	99.5	28.5	6.613313045	35	3740.723403	629.1309742	695.2384722	141.5861806	1130.023368	194.984618	3.723992944
274	99.5:29.5	99.5	29.5	5.686774931	36	4195.806875	577.4117861	601.805	122.1090972	1182.019375	209.7047917	3.751797742
275	99.5:30.5	99.5	30.5	1.775840365	23	4450.548056	428.2348741	612.3328472	104.9546528	1191.29809	207.7743055	3.802748124
276	99.5:31.5	99.5	31.5	4.138166636	28	4340.304097	379.4137253	617.8199306	103.9909028	1212.044409	210.0478472	3.932409955
277	99.5:32.5	99.5	32.5	2.691303981	23	4320.128681	236.8148152	604.3820833	90.325	1228.429722	226.1698958	4.062767029
278	99.5:33.5	99.5	33.5	2.456904164	23	4393.876806	210.0927513	553.8972222	71.26770833	1246.936666	241.4445833	4.20613012
279	99.5:34.5	99.5	34.5	3.483821034	30	4459.800486	277.0236091	472.9913194	53.22611111	1267.844722	249.24875	3.872412529
280	99.5:35.5	99.5	35.5	2.416072054	25	4143.841042	387.5363099	376.3611111	59.80729166	1297.064791	225.9188889	3.816000634
281	99.5:36.5	99.5	36.5	0.88528292	15	3537.402778	499.5218621	292.0898611	86.73381944	1330.465277	193.5981597	3.753995061
282	99.5:50.5	99.5	50.5	0.342857143	2	2067.569167	282.1817137	308.5701389	17.48013889	1282.546666	177.2911111	4.029018369
283	99.5:51.5	99.5	51.5	0.471428571	2	1983.45625	357.8481536	340.8324306	5.29833333	1276.206875	192.2461111	4.061717199
284	99.5:52.5	99.5	52.5	0.2	1	2047.006528	333.7886625	427.8957639	1	1256.325208	225.0169097	4.204725544
