# Supplementary material for: Alpine speciation and morphological innovations: revelations from a species-rich genus in the northern hemisphere
Source: AoB Plants. 2021 Apr 15;13(3):plab018. doi: 10.1093/aobpla/plab018 (PMC8129467; doi:10.1093/aobpla/plab018)
Supplement: plab018_suppl_Supplementary_Materials [file plab018_suppl_supplementary_materials.zip › plab018_suppl_Supporting information 3 1_global_index_predictor.csv]

ELEMENT	y	x	WE	SR	Alt	Alt_SD	MAP	MAT	MAT_ano	MAP_ano	Vel_san	Vel_vo	Distance
-0.5:60.5	-0.5	60.5	0.00862069	1	38.84841076	37.43364468	1215.513447	64.86797066	172.2030401	387.5047669	23.52257538	3.977765288	11654.29106
-1.5:42.5	-1.5	42.5	0.004310345	1	554.965625	233.5523704	778.7534722	117.7234722	44.30420139	-17.06944444	2.025100701	3.909305142	11325.19316
-1.5:60.5	-1.5	60.5	0.00862069	1	53.70191599	49.53103525	1191.499632	67.26529108	172.6061606	392.1344141	19.20435921	4.065950243	11759.20065
-101.5:64.5	-101.5	64.5	0.011857708	1	171.4116667	47.31167612	206.0097222	-122.9810417	207.4894444	108.7657986	36.396348	5.147481177	22570.11298
-101.5:65.5	-101.5	65.5	0.007905138	1	178.1170833	21.85780848	183.3920139	-132.5658333	191.4905903	75.75833333	37.3388834	5.270247327	22589.67242
-102.5:64.5	-102.5	64.5	0.011857708	1	168.9574306	40.82009726	206.5479167	-119.1665972	210.1033681	104.9376736	43.56013155	5.290243718	22678.41485
-103.5:39.5	-103.5	39.5	0.340909091	2	1567.321319	109.872648	380.3360417	90.50388889	132.3632639	96.18586806	23.04777441	4.890815443	22472.59887
-103.5:60.5	-103.5	60.5	0.003952569	1	388.3923611	39.65117096	369.0554861	-75.32055556	283.2896875	267.350625	69.20166016	5.299002502	22714.40072
-103.5:62.5	-103.5	62.5	0.007905138	1	317.5461806	24.79706704	279.8622222	-99.05125	254.1544792	174.3275	60.54083633	5.33314938	22749.53186
-103.5:63.5	-103.5	63.5	0.015810277	1	295.931875	42.0607449	248.0720139	-109.8529167	235.6236458	137.5155903	49.18426545	5.323176225	22767.8743
-103.5:64.5	-103.5	64.5	0.011857708	1	208.8177778	55.60835759	214.0434722	-117.0803472	213.9135764	97.45753472	40.89541078	5.234364298	22786.73298
-104.5:39.5	-104.5	39.5	0.340909091	2	1819.236597	232.0903564	404.3392361	85.17986111	122.1972222	118.1517361	16.01836278	4.588040372	22582.44008
-104.5:63.5	-104.5	63.5	0.007905138	1	253.495625	51.19873027	247.6872222	-103.8272222	238.6840625	127.3781944	42.81896512	5.027747777	22876.29778
-106.5:39.5	-106.5	39.5	0.333333333	1	2989.737153	473.6288048	527.6184722	5.785902778	108.2546528	94.71135417	2.300099707	4.158316089	22802.12709
-107.5:63.5	-107.5	63.5	0.003952569	1	370.2836111	12.2124701	263.3815278	-97.66909722	241.5236111	91.02909722	58.26736101	5.328418983	23201.65727
-108.5:66.5	-108.5	66.5	0.007905138	1	290.846723	82.99406383	188.7233263	-129.7045102	166.7303856	14.71638184	29.24187398	4.999239657	23366.91036
-108.5:67.5	-108.5	67.5	0.011857708	1	103.3105256	80.9579365	152.4516736	-129.2524533	154.7930809	12.69598184	10.52711016	4.456672452	23386.83818
-109.5:43.5	-109.5	43.5	0.333333333	1	2737.905069	488.723749	456.8270139	1.530902778	144.6255208	138.9329167	2.473522117	4.012073563	23158.8536
-109.5:67.5	-109.5	67.5	0.007905138	1	225.1730573	120.0627823	160.7756476	-134.0125256	153.3069189	3.551689247	18.29786539	4.896398001	23494.98031
-110.5:66.5	-110.5	66.5	0.003952569	1	432.1631944	75.58876335	209.0532639	-133.4950694	164.9988542	6.884861111	24.2891047	4.975304219	23583.39458
-113.5:53.5	-113.5	53.5	0.014285714	1	711.4254861	48.9489729	466.0634028	23.60993056	291.0552431	278.0009028	68.40665499	5.243019197	23700.0865
-113.5:61.5	-113.5	61.5	0.003952569	1	170.7405556	22.7804447	296.1467361	-44.04222222	251.7260069	38.52347222	70.1139253	5.040342583	23818.23881
-114.5:46.5	-114.5	46.5	0.027777778	1	1604.872986	388.1842672	485.6863194	36.28840278	186.8205208	231.4259028	3.753171131	4.399747723	23732.73899
-114.5:49.5	-114.5	49.5	0.070634921	2	1682.158958	303.9722442	687.1931944	14.80138889	238.3552083	285.9058681	6.974621157	4.473992652	23762.54616
-114.5:50.5	-114.5	50.5	0.070634921	2	1617.361111	382.1662202	572.0285417	10.87291667	250.4111111	304.3115278	13.62528957	4.472182459	23773.49154
-115.5:44.5	-115.5	44.5	0.083333333	1	2008.699375	348.2147352	596.7738194	17.03770833	134.4864931	156.5212153	2.23481372	4.263474577	23825.09601
-115.5:45.5	-115.5	45.5	0.083333333	1	1802.356806	400.2473699	692.8273611	24.08194444	149.6956597	282.4914236	2.368002743	4.303453088	23833.47436
-115.5:49.5	-115.5	49.5	0.098412698	2	1401.11125	449.8055558	696.7875694	28.49020833	227.6742361	312.3709028	5.601317406	4.33169449	23872.02756
-115.5:50.5	-115.5	50.5	0.071428571	1	1877.147847	489.1697703	651.5196528	-2.714236111	241.7892361	357.0969097	4.445651874	4.468311482	23882.92277
-115.5:51.5	-115.5	51.5	0.057142857	1	1914.625417	385.8898765	595.9245833	-11.33909722	253.7425	349.7613889	8.599544803	4.538733946	23894.31941
-115.5:52.5	-115.5	52.5	0.042857143	1	1205.681597	253.819248	560.0983333	10.07916667	268.9385417	344.2328819	28.41913557	5.027319683	23906.21676
-115.5:67.5	-115.5	67.5	0.003952569	1	249.5880835	160.4823607	250.2026399	-110.0513974	138.5805471	-49.43104063	6.279607773	4.588604781	24144.18564
-116.5:44.5	-116.5	44.5	0.083333333	1	1259.059931	379.0588243	556.1163194	61.42166667	126.583125	128.3550347	3.236956403	4.073138085	23934.79684
-116.5:45.5	-116.5	45.5	0.111111111	1	1365.473333	457.4969833	606.9514583	52.175625	142.3952431	227.6268056	1.838005215	4.125256605	23943.1368
-116.5:47.5	-116.5	47.5	0.027777778	1	1006.894306	241.6367118	829.455625	63.95375	185.9919444	369.5571875	6.086608032	4.515582283	23961.323
-116.5:49.5	-116.5	49.5	0.084126984	2	1572.442222	517.3635687	776.4959028	20.926875	217.2654167	339.030625	3.900570979	4.265946494	23981.51371
-116.5:50.5	-116.5	50.5	0.070634921	2	1802.706597	568.2968563	750.1727083	-1.948680556	233.6832639	397.5372917	3.825626358	4.378366371	23992.3592
-116.5:51.5	-116.5	51.5	0.057142857	1	2000.406181	460.2399117	691.7493056	-16.22354167	244.8788889	391.6338542	4.326049924	4.543540107	24003.70388
-116.5:52.5	-116.5	52.5	0.057142857	1	1765.131875	434.3794848	602.6465278	-7.056527778	255.2351389	369.9694444	10.13885123	4.560622242	24015.54705
-117.5:45.5	-117.5	45.5	0.055555556	1	1383.232292	427.7154634	586.3206944	47.20597222	141.4820139	191.5151389	3.19939407	4.229253703	24052.80233
-117.5:48.5	-117.5	48.5	0.055555556	1	961.1709722	302.190872	647.4727778	61.26854167	193.4577778	229.5795486	6.267939731	4.457274199	24080.70597
-117.5:49.5	-117.5	49.5	0.083333333	1	1439.625	488.9296258	792.425	30.80923611	209.8647917	311.5595486	3.248277227	4.225269523	24091.00455
-117.5:52.5	-117.5	52.5	0.057142857	1	2119.249583	423.5763373	639.6331944	-23.07888889	243.2527083	388.8467361	4.508476575	4.490912345	24124.88342
-117.5:53.5	-117.5	53.5	0.042857143	1	1280.407083	253.4399674	559.5510417	14.05208333	258.4739583	359.9989583	15.70099014	4.918344312	24137.16843
-117.5:66.5	-117.5	66.5	0.003952569	1	333.5227778	120.754448	239.6971528	-85.47659722	152.7959722	-35.17090278	12.79377812	4.464827802	24341.58582
-118.5:44.5	-118.5	44.5	0.027777778	1	1576.098611	279.199511	480.3432639	41.94805556	115.7978819	85.70871528	2.227097124	4.098886073	24154.20667
-118.5:52.5	-118.5	52.5	0.042857143	1	1765.306319	452.353637	715.4263194	-5.993680556	234.6174306	429.3013194	3.578500946	4.451631043	24234.2258
-118.5:53.5	-118.5	53.5	0.042857143	1	1755.185972	364.0483435	621.8170139	-4.592708333	246.8213542	385.8951389	7.400480489	4.625444823	24246.45541
-121.5:45.5	-121.5	45.5	0.055555556	1	765.2392361	369.8026627	1295.167083	77.96777778	132.7750694	129.7096181	1.845693447	4.165383028	24491.49444
-121.5:46.5	-121.5	46.5	0.111111111	1	1241.940347	426.79911	1902.682917	48.03444444	159.1507639	300.0813542	1.900904253	4.172895855	24500.13878
-121.5:47.5	-121.5	47.5	0.083333333	1	888.830625	466.1997661	1974.530833	58.70833333	170.1901042	408.6054861	2.743519127	4.154375659	24509.27376
-121.5:48.5	-121.5	48.5	0.055555556	1	1023.794306	532.977273	1679.729583	49.53430556	175.7869097	441.1488542	2.236905091	4.194242054	24518.89883
-122.5:42.5	-122.5	42.5	0.055555556	1	1160.104375	444.3720727	866.7246528	76.50791667	73.06954861	-106.5470486	0.739454597	3.893381443	24578.29327
-122.5:46.5	-122.5	46.5	0.055555556	1	435.6584722	349.0764582	1847.9575	88.48298611	146.0958333	228.1311111	4.593495041	4.279835277	24609.78058
-123.5:41.5	-123.5	41.5	0.055555556	1	981.3978472	451.437777	1256.728125	88.556875	58.19663194	-252.9793403	0.369239364	3.929207762	24681.46065
-123.5:42.5	-123.5	42.5	0.083333333	1	726.8030556	290.6302124	1145.532014	95.59638889	61.61982639	-155.6763194	0.546841796	4.038536628	24688.07809
-123.5:47.5	-123.5	47.5	0.055555556	1	603.9946248	521.3119337	2455.99181	74.44823241	151.4708019	319.1480596	2.92151009	4.173171242	24728.47953
-123.5:48.5	-123.5	48.5	0.055555556	1	295.6791996	282.9310955	1377.867659	83.22362477	159.1680692	352.7886657	5.901548163	4.274722976	24738.01932
-123.5:65.5	-123.5	65.5	0.003952569	1	237.9949306	76.52586646	283.5958333	-74.79888889	150.5552778	33.3796875	14.42242622	4.894194047	24973.87635
-124.5:49.5	-124.5	49.5	0.055555556	1	396.7064061	340.5551924	1597.348897	80.65759713	166.7341737	201.6939421	2.849529505	4.331685107	24857.56625
-124.5:66.5	-124.5	66.5	0.003952569	1	253.1047222	71.29379652	261.7544444	-86.84541667	124.8498958	16.87857639	10.12237251	4.976072205	25100.49601
-125.5:49.5	-125.5	49.5	0.055555556	1	631.90208	440.0183436	2203.576606	63.71646574	158.6635144	-131.8695744	1.689394678	4.176513738	24967.09234
-126.5:63.5	-126.5	63.5	0.007905138	1	1164.733958	325.7771273	446.6965972	-80.93520833	140.9944792	232.2964236	2.835982879	4.56138634	25265.06283
-126.5:65.5	-126.5	65.5	0.003952569	1	302.8865972	179.3587997	316.014375	-72.66444444	139.2496181	86.576875	5.764428511	4.596549153	25299.52173
-126.5:67.5	-126.5	67.5	0.003952569	1	295.5799306	52.7475526	227.8677778	-99.50847222	102.0982986	43.34260417	6.825475991	4.984253274	25335.84417
-127.5:63.5	-127.5	63.5	0.011857708	1	1576.430208	340.401325	479.3815278	-93.44819444	125.4702083	260.2001042	2.033710688	4.370299624	25373.78371
-128.5:55.5	-128.5	55.5	0.027777778	1	885.3082639	416.8525343	784.8540972	20.345	168.7998611	254.49125	2.384924034	4.323685315	25364.48304
-128.5:63.5	-128.5	63.5	0.011857708	1	1547.346875	278.3470277	478.7445139	-90.90395833	116.3451736	256.0752431	1.850860457	4.481714891	25482.51557
-128.5:64.5	-128.5	64.5	0.011857708	1	1341.981944	331.7217102	407.1051389	-97.76333333	114.6854514	214.4514931	1.373647042	4.413322753	25499.36666
-128.5:65.5	-128.5	65.5	0.007905138	1	356.9397222	382.863526	328.6247222	-76.53458333	121.1451042	141.9432986	3.707140386	4.442893253	25516.68082
-128.5:68.5	-128.5	68.5	0.007905138	1	168.1984722	63.24783745	174.3851389	-104.2422222	89.88017361	55.7775	1.702793598	4.648560339	25571.39222
-128.5:69.5	-128.5	69.5	0.007905138	1	89.96316687	77.73524067	135.8068393	-110.0452078	85.67788246	52.00215183	1.271057885	4.413820764	25590.54904
-129.5:56.5	-129.5	56.5	0.027777778	1	1155.822292	446.2341513	832.8440278	4.753402778	155.7447222	267.06625	2.112058749	4.236056182	25486.78873
-131.5:64.5	-131.5	64.5	0.003952569	1	1546.135	333.49943	346.3789583	-99.31548611	100.4683681	159.9032639	0.824452344	4.23297637	25825.41384
-131.5:68.5	-131.5	68.5	0.007905138	1	184.9159028	73.92405034	188.6754861	-102.5249306	94.34920139	92.18590278	0.666282199	4.947299414	25896.53259
-132.5:52.5	-132.5	52.5	0.027777778	1	299.2018443	209.8991006	3271.260246	67.89959016	83.85057056	-1110.122107	0.866985619	4.300735474	25765.60692
-132.5:55.5	-132.5	55.5	0.027777778	1	247.639733	199.0375776	2698.649397	61.7773239	114.6193378	-397.3045958	1.949677885	4.507812315	25801.50771
-132.5:61.5	-132.5	61.5	0.007905138	1	1310.522778	288.2302769	317.3020139	-56.17395833	127.6793403	113.7698958	2.978288651	4.353353434	25885.78374
-132.5:68.5	-132.5	68.5	0.015810277	1	138.15625	104.9780852	202.9708333	-99.88166667	96.66	109.4335069	0.692734458	4.696707805	26004.93992
-132.5:69.5	-132.5	69.5	0.011857708	1	21.45790829	16.66691928	152.8212262	-107.8175167	95.43595548	88.51827478	2.129143998	4.482690326	26023.77759
-133.5:61.5	-133.5	61.5	0.007905138	1	1416.504097	286.2963553	305.8904167	-49.65375	119.6327083	116.63	1.611208086	4.384030594	25994.70138
-133.5:64.5	-133.5	64.5	0.011857708	1	1309.707292	329.4758431	332.5496528	-80.29972222	94.18725694	172.3725694	0.710847657	4.220849852	26042.83395
-133.5:65.5	-133.5	65.5	0.007905138	1	843.6828472	444.6080825	326.1167361	-79.36909722	94.68038194	185.1818403	0.517405152	4.286411365	26059.78703
-133.5:67.5	-133.5	67.5	0.007905138	1	88.875625	42.16161551	280.9463194	-83.43243056	99.29934028	151.4332986	0.917434789	4.649809082	26095.05125
-133.5:68.5	-133.5	68.5	0.019762846	1	74.87194444	59.54446043	222.9779861	-96.07027778	99.59725694	124.4892708	1.103362381	4.619496875	26113.36057
-133.5:69.5	-133.5	69.5	0.015810277	1	31.09892912	16.89451139	169.8204997	-105.8687744	98.88382973	104.2180692	2.538887218	4.470723174	26132.12008
-134.5:58.5	-134.5	58.5	0.055555556	1	846.7281478	577.0553562	1225.497207	8.355737	109.5507281	-3.850736051	1.494021267	3.954400837	26059.78703
-134.5:60.5	-134.5	60.5	0.007905138	1	1024.685972	285.6472701	268.3232639	-27.82638889	118.7222222	88.965625	1.317462109	4.383989354	26088.55879
-134.5:64.5	-134.5	64.5	0.007905138	1	1252.593889	315.1154955	324.7953472	-75.15027778	91.47038194	176.0019444	0.596340712	4.229633159	26151.56018
-134.5:68.5	-134.5	68.5	0.015810277	1	14.22583333	38.80165875	212.9547917	-94.76451389	100.3170833	120.7638194	3.175969556	4.686107424	26221.79437
-134.5:69.5	-134.5	69.5	0.011857708	1	23.42580231	14.21820875	174.2403081	-105.670475	97.51876114	105.1673914	4.617943734	4.436227713	26240.47637
-135.5:56.5	-135.5	56.5	0.055555556	1	274.2437609	243.4273315	2899.437609	50.01450958	69.82909924	-1247.404336	2.12961483	3.959094004	26142.07337
-135.5:57.5	-135.5	57.5	0.083333333	1	329.3881736	252.3182597	1964.635921	43.74195328	99.29403662	-568.2104336	0.864128483	4.295199176	26155.26142
-135.5:58.5	-135.5	58.5	0.111111111	1	455.2976858	367.4599971	1361.979814	28.90335406	102.6533541	-199.2200063	0.925544137	4.151047501	26168.90521
-135.5:59.5	-135.5	59.5	0.091238472	2	1103.033509	541.474392	746.6300117	-13.22951419	104.9704858	95.35609866	0.400602718	3.957153532	26183.00403
-135.5:60.5	-135.5	60.5	0.039635485	2	1250.143194	359.5021292	340.7585417	-35.10131944	110.1339236	102.5345833	0.643210936	4.199819797	26197.55714
-135.5:63.5	-135.5	63.5	0.003952569	1	974.8734722	286.5586848	299.7654167	-53.40861111	96.19208333	141.5041319	1.214602729	4.330177857	26243.93454
-135.5:65.5	-135.5	65.5	0.007905138	1	644.6875694	291.2303784	330.7004167	-63.93854167	88.2125	203.7090972	0.24360883	4.361734622	26277.10981
-135.5:66.5	-135.5	66.5	0.011857708	1	577.4648611	237.9855257	323.2193056	-78.06125	90.31201389	201.8555903	0.409422934	4.476714744	26294.37202
-135.5:68.5	-135.5	68.5	0.007905138	1	99.80929777	187.3869951	216.1022453	-96.99457505	99.78927912	125.4025926	2.499717597	4.554581894	26330.24117
-136.5:59.5	-136.5	59.5	0.091238472	2	1170.123466	442.2912973	971.1250697	-17.22155605	99.52844395	76.95319472	0.246377017	4.043568889	26292.07105
-136.5:60.5	-136.5	60.5	0.071365832	2	1190.289028	344.6996937	430.2347917	-36.61569444	102.1195486	125.536875	0.32537815	4.267424338	26306.56382
-136.5:62.5	-136.5	62.5	0.007905138	1	804.9755556	200.729802	258.5157639	-45.77694444	98.63190972	114.7544792	1.345214084	4.472609414	26336.90377
-136.5:66.5	-136.5	66.5	0.011857708	1	606.6534028	144.4161385	311.6203472	-70.93833333	82.65454861	202.4441319	1.317246288	4.18417365	26402.979
-136.5:67.5	-136.5	67.5	0.007905138	1	698.6663889	263.2374463	273.949375	-96.90493056	89.95357639	171.3894792	0.326616298	4.079051541	26420.61695
-137.5:59.5	-137.5	59.5	0.091238472	2	1167.241214	570.1008412	1185.231818	-18.29097362	93.83923471	8.994839331	0.220998339	3.910788324	26401.14581
-137.5:60.5	-137.5	60.5	0.085651547	3	1103.211389	379.1706368	493.1265278	-35.35958333	96.82618056	126.6126389	0.379257567	4.239683469	26415.57874
-137.5:61.5	-137.5	61.5	0.043588054	2	1255.546319	246.2494308	254.8597917	-55.21965278	99.14579861	87.69833333	0.931562223	4.421248131	26430.46159
-137.5:62.5	-137.5	62.5	0.015810277	1	990.6634028	282.1776282	245.91125	-53.70458333	92.01677083	110.0701042	0.763982031	4.379356742	26445.79362
-137.5:65.5	-137.5	65.5	0.007905138	1	846.7525694	267.223577	335.6367361	-78.44451389	78.65270833	216.4501042	0.736430563	4.166149252	26494.47678
-137.5:68.5	-137.5	68.5	0.007905138	1	433.9714792	305.2965556	234.2298687	-108.9480667	92.59099581	141.6916743	0.656205982	4.317920102	26547.17311
-138.5:60.5	-138.5	60.5	0.0539212	3	1608.760764	530.7312786	656.6460417	-53.07673611	92.64027778	122.7640972	0.577512518	3.907282578	26524.60179
-138.5:61.5	-138.5	61.5	0.048334274	2	1321.248819	351.7732316	299.8413889	-58.18923611	93.22569444	96.64954861	0.572727566	4.211635179	26539.42351
-138.5:62.5	-138.5	62.5	0.015810277	1	1039.497778	250.0522862	250.29	-59.14319444	85.80385417	112.2726389	0.2792391	4.345287919	26554.69262
-138.5:63.5	-138.5	63.5	0.015810277	1	740.2751389	153.6612725	306.5863889	-53.76694444	84.75128472	155.4179861	0.506174633	4.484299713	26570.40835
-138.5:64.5	-138.5	64.5	0.011857708	1	1217.552917	333.3280349	347.5029861	-80.60916667	80.10784722	204.5524653	0.534882365	4.146437638	26586.56992
-138.5:65.5	-138.5	65.5	0.011857708	1	863.1101389	201.1907627	325.2445833	-92.22520833	75.62982639	210.22375	1.376235038	4.389965653	26603.1765
-138.5:68.5	-138.5	68.5	0.015810277	1	413.6270139	176.0339937	219.4684722	-111.5469444	88.19524306	133.1255903	0.456982287	4.287710845	26655.65794
-138.5:69.5	-138.5	69.5	0.011857708	1	64.27718383	56.5184936	194.0485007	-108.1645372	87.07355808	118.9365077	3.014878203	4.009940795	26674.03607
-139.5:61.5	-139.5	61.5	0.026143422	2	1379.27125	542.7736783	427.5079167	-64.43645833	90.803125	112.6754514	0.477568395	4.229338792	26648.39395
-139.5:63.5	-139.5	63.5	0.011857708	1	707.7820833	165.9302707	288.8179167	-61.004375	83.69788194	145.1851042	0.732806151	4.390926301	26679.25224
-139.5:67.5	-139.5	67.5	0.011857708	1	436.1791667	195.3742146	238.9543056	-101.3523611	82.50961806	152.289375	0.967593618	4.541087402	26746.29133
-139.5:68.5	-139.5	68.5	0.019762846	1	478.719375	187.883254	201.23625	-116.6391667	86.43201389	121.7414583	0.338987287	4.255090714	26764.15513
-139.5:69.5	-139.5	69.5	0.030095991	2	360.7007506	314.7171007	172.295558	-122.9748985	82.87058762	104.2278497	1.444896463	3.991171281	26782.45881
-140.5:61.5	-140.5	61.5	0.030095991	2	1859.272361	825.6738208	579.6561806	-83.86909722	88.61614583	119.7421181	0.254186669	4.032607747	26757.37282
-140.5:62.5	-140.5	62.5	0.015810277	1	792.1884722	205.6937618	356.3307639	-64.09472222	85.42958333	150.7309375	0.416119779	4.32159645	26772.51763
-140.5:63.5	-140.5	63.5	0.015810277	1	854.77875	226.5948635	269.3940972	-71.20527778	82.73222222	132.2013889	0.858226359	4.255754875	26788.10557
-140.5:64.5	-140.5	64.5	0.015810277	1	811.2052083	266.5902751	269.5082639	-72.78430556	79.78427083	151.3980208	0.913124986	4.160827796	26804.13587
-140.5:65.5	-140.5	65.5	0.030095991	2	958.0755556	218.7653407	258.9538889	-89.95847222	73.55541667	164.7585764	1.104387768	4.068789244	26820.60775
-140.5:66.5	-140.5	66.5	0.030095991	2	740.130625	179.8992162	241.3292361	-96.85729167	74.48385417	159.7007639	0.962587468	4.206645217	26837.52038
-140.5:67.5	-140.5	67.5	0.03404856	2	466.2708333	151.6543602	216.8159722	-102.0136111	82.09923611	137.4609375	0.793734036	4.413764053	26854.87293
-140.5:68.5	-140.5	68.5	0.03404856	2	525.5775	217.7357489	183.3314583	-118.9972222	83.61302083	110.5363194	0.323641103	4.266561647	26872.66455
-140.5:69.5	-140.5	69.5	0.026143422	2	568.5174769	345.8810759	157.7774109	-132.0445178	78.30096829	95.5256748	0.544386685	4.046542565	26890.89437
-141.5:60.5	-141.5	60.5	0.011857708	1	1650.631836	685.0554665	1358.29066	-48.91112053	91.03313034	-21.64400911	0.319046345	3.81525186	26851.71875
-141.5:61.5	-141.5	61.5	0.019762846	1	1934.480208	742.9397366	683.6284028	-82.30923611	85.63954861	120.0329167	0.106821591	3.86322089	26866.36001
-141.5:62.5	-141.5	62.5	0.015810277	1	924.9267361	448.8591701	370.3018056	-64.03375	83.82041667	151.5978125	0.925853616	4.243901915	26881.44341
-141.5:64.5	-141.5	64.5	0.015810277	1	788.6252778	242.2109729	240.5211806	-69.84701389	79.19725694	129.8276042	1.108833067	4.198703706	26912.93369
-141.5:65.5	-141.5	65.5	0.019762846	1	559.0152778	171.1724927	243.1263889	-70.51597222	74.87378472	154.565625	1.138776623	4.25362275	26929.33902
-141.5:66.5	-141.5	66.5	0.030095991	2	476.2	161.1687026	220.8627778	-83.79222222	76.21819444	148.0398611	1.592887729	4.205324226	26946.1834
-141.5:67.5	-141.5	67.5	0.019762846	1	506.2650694	170.4769619	194.6127083	-101.5727083	82.18163194	123.13875	0.779933237	4.249475982	26963.46602
-141.5:68.5	-141.5	68.5	0.011857708	1	722.031875	245.1200832	168.7877778	-125.6104861	79.36347222	101.3528819	0.154497132	4.154963613	26981.18604
-142.5:60.5	-142.5	60.5	0.015810277	1	1099.954596	550.9304413	1552.422747	-19.46299754	86.25291156	-132.9443862	0.352492455	3.88139942	26960.77336
-142.5:61.5	-142.5	61.5	0.015810277	1	1507.508958	730.1015455	801.9910417	-57.778125	85.2296875	134.0335764	0.093704277	3.841261797	26975.35542
-142.5:62.5	-142.5	62.5	0.019762846	1	1214.043542	546.1245655	379.7636806	-66.29208333	83.03864583	156.9676736	0.404958652	4.061049773	26990.37792
-142.5:63.5	-142.5	63.5	0.015810277	1	718.6275	149.0684649	231.4536806	-60.64333333	79.84104167	108.7783333	1.958465482	4.344915675	27005.84011
-142.5:64.5	-142.5	64.5	0.015810277	1	978.3876389	226.5703644	209.5690972	-77.31486111	77.73548611	107.6567708	1.089599133	4.244289339	27021.74125
-142.5:65.5	-142.5	65.5	0.015810277	1	484.8672917	180.4686533	215.9300694	-67.66965278	76.14284722	134.1505556	1.346519887	4.31476899	27038.08055
-142.5:67.5	-142.5	67.5	0.011857708	1	389.7040278	110.3339522	179.0281944	-95.22416667	83.16559028	112.1644792	1.165115714	4.302849068	27072.07048
-142.5:69.5	-142.5	69.5	0.007905138	1	644.2201481	547.5068856	144.1051111	-136.3802963	76.11275926	85.44104861	0.508618012	4.107181721	27107.8033
-143.5:60.5	-143.5	60.5	0.007905138	1	896.4752189	675.6941822	1578.135663	-5.741046234	89.70339821	-212.8886424	0.434661663	3.937559724	27069.83561
-143.5:62.5	-143.5	62.5	0.011857708	1	1363.346944	543.4123618	390.1098611	-61.924375	84.31954861	159.4327778	0.443846619	3.924947103	27099.32102
-143.5:63.5	-143.5	63.5	0.015810277	1	867.4567361	345.0399622	262.9140278	-56.33888889	80.74965278	126.4756597	1.300983138	4.091630154	27114.72109
-143.5:65.5	-143.5	65.5	0.011857708	1	516.5056944	276.7723766	206.220625	-67.36604167	77.23725694	121.9888542	1.225453474	4.347540226	27146.83223
-143.5:67.5	-143.5	67.5	0.011857708	1	452.8082639	180.3824975	167.1209028	-95.37590278	82.88798611	103.1920833	1.500967093	4.247035815	27180.68616
-143.5:68.5	-143.5	68.5	0.015810277	1	1026.057569	339.3371508	152.4698611	-133.6153472	76.64767361	88.20163194	0.13673525	4.024658395	27198.26465
-143.5:69.5	-143.5	69.5	0.019762846	1	767.7348611	693.0711519	142.9402083	-140.3690278	76.52680556	82.1146875	0.574750938	4.190218118	27216.27638
-143.5:70.5	-143.5	70.5	0.011857708	1	18.24744526	13.66713561	136.0379562	-121.0635036	83.892587	81.66543496	4.83274436	3.745707671	27234.72049
-144.5:63.5	-144.5	63.5	0.011857708	1	1054.947292	535.138553	273.9470833	-59.57826389	81.76288194	132.1267708	1.540333527	3.999975138	27223.61108
-144.5:65.5	-144.5	65.5	0.011857708	1	546.8598611	333.6012562	214.30375	-64.83479167	77.90392361	120.1596528	1.593864739	4.309471574	27255.59392
-144.5:68.5	-144.5	68.5	0.015810277	1	1181.023681	325.196262	151.7734722	-136.0878472	75.4390625	86.88197917	0.157868188	3.984341608	27306.82149
-144.5:69.5	-144.5	69.5	0.019762846	1	830.4240551	641.19179	143.4222987	-139.4565126	74.89331381	81.38323622	0.249068885	3.99573238	27324.76166
-144.5:70.5	-144.5	70.5	0.011857708	1	8.226837061	5.733956523	136.8242812	-117.8881789	83.65369301	83.17403484	4.158991456	3.713721931	27343.13259
-145.5:62.5	-145.5	62.5	0.007905138	1	685.8423611	165.2437136	277.6136806	-40.36194444	86.45576389	100.3610764	2.61415863	4.30804491	27317.23266
-145.5:63.5	-145.5	63.5	0.019762846	1	1134.178681	543.4097714	267.551875	-61.90055556	80.98225694	128.3582986	1.790885473	3.879157411	27332.50995
-145.5:64.5	-145.5	64.5	0.011857708	1	581.9608333	225.5567482	292.1291667	-47.97402778	75.71954861	152.6465278	2.370219469	4.093041612	27348.22115
-145.5:65.5	-145.5	65.5	0.015810277	1	663.4171528	240.9229299	231.0020139	-64.32236111	78.08302083	125.8188542	1.434716202	4.290179981	27364.36551
-145.5:68.5	-145.5	68.5	0.015810277	1	1092.977153	342.8373126	159.9347917	-128.7782639	74.34065972	91.45128472	0.132379815	4.038843691	27415.38984
-145.5:69.5	-145.5	69.5	0.015810277	1	767.5890831	529.1150167	147.9926895	-133.2294089	73.66468832	82.90588399	0.265308416	3.968656494	27433.25901
-146.5:61.5	-146.5	61.5	0.003952569	1	1109.675772	496.8361665	616.2007703	-43.22052635	87.42929943	96.9934532	0.1835848	3.94965891	27411.41733
-146.5:63.5	-146.5	63.5	0.011857708	1	1290.768264	543.4563911	271.7904167	-69.44979167	78.43649306	125.8546528	1.178853879	3.843962246	27441.4176
-146.5:65.5	-146.5	65.5	0.011857708	1	665.9282639	249.458764	261.9431944	-62.44402778	77.60545139	141.4501389	1.274081998	4.162839062	27473.14689
-146.5:68.5	-146.5	68.5	0.011857708	1	1198.046736	289.8751853	178.9164583	-129.7945139	74.24975694	101.301875	0.101503381	4.103149599	27523.96955
-146.5:69.5	-146.5	69.5	0.011857708	1	536.9370139	408.1832115	158.1442361	-121.1918056	74.00524306	86.89770833	0.523173664	4.224647376	27541.76828
-147.5:63.5	-147.5	63.5	1.015810277	2	1279.132917	418.7790492	311.2161111	-67.77076389	75.50961806	133.82375	1.247850165	3.964627749	27550.33394
-147.5:64.5	-147.5	64.5	1.015810277	2	316.6186806	235.4043205	329.5405556	-36.81569444	73.44211806	169.8782292	5.550705552	4.183372537	27565.92099
-147.5:65.5	-147.5	65.5	1.015810277	2	555.9925694	186.9606911	286.7692361	-56.45826389	76.80822917	154.8890278	1.551933482	4.184313503	27581.93793
-148.5:62.5	-148.5	62.5	0.011857708	1	1275.866806	433.2087095	450.2474306	-50.55548611	78.16934028	143.6319792	0.408118879	3.971899874	27644.16213
-148.5:63.5	-148.5	63.5	0.019762846	1	1099.679583	295.1852481	373.1996528	-55.72680556	73.78795139	149.8420139	1.041336785	4.077903006	27659.25885
-148.5:64.5	-148.5	64.5	1.015810277	2	309.025625	245.5713917	314.1516667	-38.370625	72.58770833	156.9268403	4.520975798	4.222723994	27674.78455
-148.5:65.5	-148.5	65.5	0.011857708	1	318.9388194	140.4764035	288.481875	-49.15465278	76.34881944	155.0843056	2.456740543	4.393332336	27690.73852
-148.5:68.5	-148.5	68.5	0.011857708	1	1072.306736	451.8859357	224.99	-122.8308333	74.88965278	123.8268056	0.072725376	4.035957403	27741.16256
-148.5:69.5	-148.5	69.5	0.011857708	1	226.819375	122.7632515	180.3285417	-107.2738194	74.42322917	97.61586806	1.929679878	4.656957507	27758.82202
-148.5:70.5	-148.5	70.5	0.007905138	1	18.84176978	13.90632632	153.9420697	-110.8509561	91.5370647	87.19206974	5.282582164	4.252267361	27776.90588
-149.5:59.5	-149.5	59.5	0.004310345	1	473.2140162	433.3402428	1190.183827	20.42749326	71.32190862	-760.4043051	0.265999403	3.888102035	27710.61349
-149.5:61.5	-149.5	61.5	0.022190853	2	567.7067337	504.3336349	527.9496851	-2.440461908	90.05953809	115.6870764	0.197250437	3.966685785	27738.54538
-149.5:62.5	-149.5	62.5	0.015810277	1	761.6050694	365.058103	581.4397917	-19.67854167	80.58447917	206.8903125	0.539950376	3.957834767	27753.15478
-149.5:63.5	-149.5	63.5	0.015810277	1	1016.579792	358.5855802	479.1673611	-48.63979167	73.2846875	193.9399306	0.96158206	3.987148795	27768.19224
-149.5:68.5	-149.5	68.5	0.011857708	1	1011.003472	421.3672553	233.2474306	-122.2766667	74.5228125	127.2604514	0.079110224	4.124740932	27849.77558
-150.5:61.5	-150.5	61.5	0.018238283	2	80.65791393	139.2660029	540.6280999	11.1928337	93.29266009	120.0117805	0.959473195	4.408433536	27847.60313
-150.5:63.5	-150.5	63.5	0.011857708	1	1130.502431	764.5702212	506.7436806	-56.17472222	73.70548611	216.7211111	1.465660549	3.903903683	27877.134
-150.5:65.5	-150.5	65.5	0.011857708	1	409.3586111	242.89995	345.7079861	-57.80986111	73.73788194	179.0552083	1.636023834	4.134810428	27908.36792
-150.5:66.5	-150.5	66.5	0.011857708	1	498.5694444	197.3649698	319.9229861	-69.49083333	74.16368056	160.6686458	1.540588319	4.153646237	27924.62175
-150.5:67.5	-150.5	67.5	0.011857708	1	776.9440972	358.1988156	285.0102083	-95.86430556	74.7771875	146.7220139	0.646585647	3.971063832	27941.29918
-150.5:68.5	-150.5	68.5	0.015810277	1	924.71	451.6873621	233.2452778	-122.515625	74.265625	125.3199306	0.070155675	4.192124658	27958.39945
-150.5:70.5	-150.5	70.5	0.007905138	1	27.31431535	29.77962015	146.5905453	-118.4491701	94.32079515	80.00894812	4.016674936	4.164880919	27993.8654
-151.5:60.5	-151.5	60.5	0.028571429	1	97.75712831	133.2822726	573.3783096	13.07467753	95.67380796	31.57048349	0.767328896	4.089290758	27942.5983
-151.5:63.5	-151.5	63.5	0.007905138	1	661.5729167	715.5782205	441.8997917	-43.49236111	72.50243056	203.5100347	4.320951668	4.14279253	27986.08404
-151.5:65.5	-151.5	65.5	0.007905138	1	463.2145139	272.1519618	347.0546528	-61.66444444	71.72184028	178.3445833	3.005748197	4.131572505	28017.19651
-151.5:68.5	-151.5	68.5	0.030095991	2	734.5876389	359.6381485	228.1736806	-120.6819444	73.70520833	120.6007639	0.154775482	4.35498631	28067.03404
-151.5:69.5	-151.5	69.5	0.015810277	1	114.6661111	77.3262383	162.6783333	-117.5345139	78.97763889	82.57069444	1.151152939	4.283406576	28084.4886
-151.5:70.5	-151.5	70.5	0.015810277	1	19.45117067	13.05421135	138.254313	-123.5901109	95.74669465	72.46611856	4.510109941	4.164578581	28102.36289
-152.5:60.5	-152.5	60.5	0.032523998	2	648.1666667	533.8398916	716.4353722	-6.796499327	83.97662458	58.40221337	0.758762901	3.892614065	28051.72544
-152.5:62.5	-152.5	62.5	0.007905138	1	988.8347917	421.9454668	445.9060417	-49.86291667	79.67527778	171.3279167	0.697677776	3.936189334	28080.17984
-152.5:67.5	-152.5	67.5	0.026143422	2	752.7405556	296.7580883	300.5045139	-106.7663194	71.42552083	149.8300347	0.75250303	3.926355673	28158.71091
-152.5:68.5	-152.5	68.5	0.030095991	2	748.8361806	372.678892	230.718125	-126.5825694	72.61361111	119.7268056	0.20249299	4.284737945	28175.67923
-152.5:69.5	-152.5	69.5	0.030095991	2	152.8648611	80.60764672	160.2920833	-122.97625	80.62010417	79.01517361	1.096804515	4.606096374	28193.06652
-152.5:70.5	-152.5	70.5	0.011857708	1	21.76353093	17.29617124	132.755891	-127.4340022	95.38370612	65.56405074	5.280074537	4.454346005	28210.87202
-153.5:60.5	-153.5	60.5	0.026143422	2	1016.332569	457.0748134	631.66375	-26.87875	90.30875	68.74621528	0.490067326	4.078314364	28160.85936
-153.5:61.5	-153.5	61.5	0.015810277	1	1265.085764	451.4368274	515.465625	-51.49555556	80.97666667	116.2494792	0.682157755	4.106474102	28174.82032
-153.5:62.5	-153.5	62.5	0.011857708	1	756.0392361	454.7995486	416.0278472	-45.99097222	76.48385417	162.9523264	1.664188448	4.117348618	28189.20361
-153.5:67.5	-153.5	67.5	0.011857708	1	833.0598611	342.4444824	315.6088194	-115.48875	69.93659722	151.89875	0.764410328	4.020997061	28267.43179
-154.5:59.5	-154.5	59.5	0.007905138	1	253.8924488	256.3864819	770.6707202	8.028981286	95.91005767	66.56308127	1.232113001	4.287357648	28256.51429
-154.5:60.5	-154.5	60.5	0.015810277	1	524.5825	268.4660945	538.9488194	-12.56145833	87.77708333	92.52694444	1.53240148	4.262737963	28270
-154.5:61.5	-154.5	61.5	0.015810277	1	718.4927778	423.1563448	494.9474306	-34.36111111	79.19444444	140.9318056	2.028846155	4.065173619	28283.90709
-154.5:64.5	-154.5	64.5	0.007905138	1	150.5797917	113.7265789	391.9061806	-49.67659722	69.87982639	184.8610417	6.82072106	4.554995914	28328.15031
-154.5:65.5	-154.5	65.5	0.011857708	1	372.881875	243.3415569	410.5336111	-70.94881944	67.15447917	202.2289236	1.938100755	4.190022661	28343.73652
-154.5:66.5	-154.5	66.5	0.015810277	1	269.9935417	119.3564678	378.779375	-80.06472222	67.34152778	171.8236458	2.943689853	4.278366413	28359.74083
-154.5:67.5	-154.5	67.5	0.019762846	1	963.3145139	412.8475117	319.5001389	-121.3311111	68.72357639	149.0053472	0.775779188	4.080367055	28376.16253
-154.5:68.5	-154.5	68.5	0.015810277	1	752.5959722	399.2325806	247.1043056	-126.8690972	72.05885417	124.4402431	0.179812348	4.344630553	28393.0009
-154.5:69.5	-154.5	69.5	0.015810277	1	127.1158333	79.1390894	179.9934722	-115.2463889	82.43503472	88.34329861	0.850519104	4.620566633	28410.25519
-154.5:70.5	-154.5	70.5	0.011857708	1	19.9107199	20.5180788	141.9389343	-121.9812166	97.42069312	66.21931624	4.229685962	4.441382415	28427.92465
-155.5:61.5	-155.5	61.5	0.007905138	1	296.0368056	152.7738221	538.0154861	-21.91027778	77.26420139	171.4052431	5.01169912	4.456374089	28393.0009
-155.5:66.5	-155.5	66.5	0.011857708	1	260.8189583	189.8183604	340.5384722	-78.78263889	66.03854167	151.6964583	3.837039888	4.115927358	28468.54404
-155.5:67.5	-155.5	67.5	0.019762846	1	963.7753472	357.5763693	305.05875	-120.1279861	67.81819444	139.9215972	0.643129665	4.031034933	28484.90302
-155.5:68.5	-155.5	68.5	0.019762846	1	695.9642361	345.3108648	242.1333333	-122.2927778	72.62128472	119.8755208	0.256640958	4.265947666	28501.67714
-155.5:69.5	-155.5	69.5	0.019762846	1	145.9809722	91.91154896	180.9128472	-112.5511111	83.48708333	86.82690972	0.791480307	4.788222578	28518.86569
-155.5:70.5	-155.5	70.5	0.011857708	1	19.17536946	14.78086541	142.3543009	-118.5892383	97.33090054	64.88728698	4.63682124	4.504628175	28536.4679
-156.5:58.5	-156.5	58.5	0.003952569	1	92.79539588	91.38277542	563.4081618	10.92640391	91.16772335	86.98021045	1.209630221	4.711237563	28461.95531
-156.5:62.5	-156.5	62.5	0.007905138	1	283.5357639	135.3677059	489.4417361	-35.98638889	72.21065972	193.2412153	4.758746862	4.354781164	28516.31989
-156.5:67.5	-156.5	67.5	0.015810277	1	683.4995833	340.9743227	280.0956944	-106.6745139	67.24215278	130.0271181	1.076696429	4.001167999	28593.65314
-156.5:68.5	-156.5	68.5	0.015810277	1	545.95375	189.5574593	229.8888194	-113.4855556	73.75489583	111.6327431	0.293382958	4.51358272	28610.36351
-156.5:69.5	-156.5	69.5	0.015810277	1	180.4113889	102.588806	178.3577778	-110.5975694	84.55434028	83.58260417	1.062660195	4.888237794	28627.48679
-156.5:71.5	-156.5	71.5	0.003952569	1	7.09883871	3.8430883	119.5723871	-121.7770323	108.0502247	61.48124126	6.822137713	4.139705006	28662.96914
-157.5:56.5	-157.5	56.5	0.003952569	1	207.8720335	174.2012027	567.4008841	19.94183341	80.15797924	-15.98366448	0.403404504	4.104747761	28546.64253
-157.5:62.5	-157.5	62.5	0.011857708	1	277.1609722	133.0518729	469.790625	-36.26819444	72.85767361	182.4633681	3.858232707	4.348848389	28625.37336
-157.5:65.5	-157.5	65.5	0.007905138	1	102.204375	73.77810553	321.6945139	-56.69048611	66.71576389	153.6311458	7.248989671	4.445448915	28670.35577
-157.5:66.5	-157.5	66.5	0.011857708	1	212.0925	184.5333741	290.8647917	-72.95645833	63.50708333	133.6877083	3.498182893	4.261948976	28686.17786
-157.5:67.5	-157.5	67.5	0.015810277	1	413.5905556	237.5023038	258.1833333	-93.25451389	66.1109375	121.9324653	2.020559084	4.046626502	28702.41279
-157.5:69.5	-157.5	69.5	0.011857708	1	206.631875	130.1197855	175.4549306	-108.5928472	85.12503472	80.24572917	1.020119116	4.769437048	28736.11839
-157.5:70.5	-157.5	70.5	0.007905138	1	24.42335228	11.04388969	139.5855045	-112.2575836	96.79189558	63.51779613	5.177956164	4.487955173	28753.5876
-158.5:59.5	-158.5	59.5	0.007905138	1	117.1115949	122.1683078	585.6671817	-1.781304867	86.73779236	127.9944386	1.234252495	4.451149768	28693.34766
-158.5:60.5	-158.5	60.5	0.011857708	1	331.4199306	142.951041	546.3477778	-21.56097222	82.48590278	163.9580208	2.111771658	4.324897965	28706.62815
-158.5:61.5	-158.5	61.5	0.011857708	1	293.8052778	170.6355664	498.3433333	-29.75326389	77.28927083	178.8910764	2.926820874	4.349894947	28720.32381
-158.5:62.5	-158.5	62.5	0.011857708	1	122.1322917	79.48211232	444.44	-30.40777778	73.46635417	176.7985069	5.315110594	4.801241703	28734.43405
-158.5:67.5	-158.5	67.5	0.015810277	1	323.8952083	220.7934654	246.3023611	-87.17625	65.71177083	112.9777083	1.848378085	4.249964078	28811.18186
-158.5:68.5	-158.5	68.5	0.011857708	1	561.6935417	168.0842804	215.8996528	-108.6852083	73.62295139	96.82673611	0.401060859	4.356780986	28827.76613
-159.5:63.5	-159.5	63.5	0.022190853	2	158.3526389	155.7860274	382.0959722	-38.19472222	73.00493056	166.6688889	7.526987155	4.307429439	28857.97117
-159.5:64.5	-159.5	64.5	0.026143422	2	462.58875	173.2813192	355.9061806	-59.07576389	71.22805556	162.6475	2.962759554	4.181329482	28872.8523
-159.5:66.5	-159.5	66.5	0.070681237	2	103.2965278	138.3434644	272.3576389	-64.50361111	65.64482639	120.8550347	5.161950693	4.398769312	28903.84749
-159.5:67.5	-159.5	67.5	0.078586375	2	353.0124306	256.3109931	241.7809722	-86.03729167	65.95489583	105.9450347	1.280059054	4.146984445	28919.96024
-159.5:68.5	-159.5	68.5	0.019762846	1	542.3246528	177.6138917	211.3995139	-105.4297222	72.45829861	90.59395833	0.226094373	4.38328733	28936.48216
-159.5:69.5	-159.5	69.5	0.015810277	1	200.2330556	151.0207992	171.1602778	-103.1211806	84.44739583	73.52833333	1.246317536	4.662162609	28953.41258
-159.5:70.5	-159.5	70.5	0.007905138	1	20.5621942	10.37070641	143.2668423	-106.1560971	99.4220279	64.80677286	5.719002336	4.37384018	28970.75077
-160.5:55.5	-160.5	55.5	0.003952569	1	233.0345387	212.816477	775.6546133	24.94584077	76.16285465	32.85252993	0.153823983	4.189120566	28863.21188
-160.5:58.5	-160.5	58.5	0.007905138	1	73.95187166	83.79462735	732.6316102	2.53238265	81.02630626	144.3147699	0.282054	3.980119109	28899.03286
-160.5:63.5	-160.5	63.5	0.036476567	2	266.9063173	138.6546731	376.3962586	-41.09353426	72.56618796	163.5255989	3.623657723	4.234024651	28966.99156
-160.5:64.5	-160.5	64.5	0.036476567	2	232.1640458	150.6551303	350.8422296	-47.85773348	71.57455819	158.9064657	3.497410923	4.105869207	28981.81671
-160.5:66.5	-160.5	66.5	0.08891952	3	116.831536	131.0253189	274.1892672	-62.98760295	66.35354288	120.0521144	3.244438857	4.401772658	29012.6955
-160.5:67.5	-160.5	67.5	0.019762846	1	370.074375	213.3441897	239.40625	-84.46354167	67.07986111	100.9835069	0.982421149	4.142993735	29028.74782
-160.5:68.5	-160.5	68.5	0.019762846	1	646.5879167	210.1046698	212.1099306	-107.5197222	72.26239583	87.62989583	0.145788297	4.098445594	29045.20787
-160.5:69.5	-160.5	69.5	0.011857708	1	203.9180556	157.6802521	170.6652778	-101.1147917	84.35222222	71.99774306	1.516398899	4.685420103	29062.07494
-161.5:58.5	-161.5	58.5	0.015810277	1	91.74843792	88.40354279	864.4164629	1.426242869	77.5877012	148.480699	0.493943192	4.084042698	29008.31605
-161.5:59.5	-161.5	59.5	0.007905138	1	119.1502922	125.3688464	701.4772108	-6.282197117	84.9634626	171.4563774	0.859856084	4.342867467	29021.03547
-161.5:61.5	-161.5	61.5	0.003952569	1	36.93486111	64.88761486	404.1377778	-19.24520833	78.47006944	153.8296181	7.509597719	4.813515504	29047.70731
-161.5:66.5	-161.5	66.5	0.044381705	2	23.1966474	35.0199357	272.6834682	-57.38450867	68.91236633	118.0176696	4.283427864	4.450730453	29121.55216
-161.5:67.5	-161.5	67.5	0.048334274	2	330.8594739	225.0936729	234.3805036	-80.82086088	68.73990301	98.13484386	1.697612762	4.113416937	29137.54451
-161.5:68.5	-161.5	68.5	0.011857708	1	511.5498611	197.2505781	206.6028472	-100.0638194	73.036875	84.67315972	0.116054162	4.221595009	29153.94313
-162.5:58.5	-162.5	58.5	0.007905138	1	190.3804348	122.5970638	1025.130435	-0.554347826	70.03419384	259.7207126	0.509751379	3.645394444	29117.60464
-162.5:63.5	-162.5	63.5	0.022190853	2	102.5165438	114.6504868	425.094914	-31.12403101	74.78221899	183.2294626	4.980056695	4.063678276	29185.05439
-162.5:64.5	-162.5	64.5	0.044381705	2	225.7469734	178.3842768	422.6510291	-47.60502421	69.20834384	189.2786332	1.872994781	4.029344979	29199.76883
-162.5:65.5	-162.5	65.5	0.044381705	2	227.7925	153.5267376	362.8499306	-54.17368056	74.03552083	159.9167708	1.492072463	4.232247445	29214.89004
-162.5:66.5	-162.5	66.5	0.072953134	2	10.65154727	10.79972155	270.32429	-54.8291649	73.01632121	117.9371372	2.437169552	3.919097101	29230.41738
-162.5:67.5	-162.5	67.5	0.05866742	2	112.4101	118.2741789	223.7237393	-70.16306121	71.61558462	93.12564899	1.180531082	4.17749546	29246.3502
-162.5:69.5	-162.5	69.5	0.007905138	1	111.511141	127.0248306	171.700015	-94.21093166	85.71701973	74.16529273	3.133804485	4.484074208	29279.42964
-163.5:64.5	-163.5	64.5	0.05866742	2	110.8394228	102.2818399	402.2726435	-41.65167332	74.50891696	168.0582338	1.95002462	4.234061582	29308.75637
-163.5:65.5	-163.5	65.5	0.044381705	2	287.0124306	167.1322332	360.81875	-55.67916667	76.84427083	153.3083333	1.146457952	4.231323865	29323.82137
-163.5:66.5	-163.5	66.5	0.072953134	2	11.19494737	14.05871506	302.4947368	-51.54105263	79.94592654	141.2681743	0.883861923	4.020448996	29339.29106
-163.5:67.5	-163.5	67.5	0.050762281	2	126.5862211	96.11993964	232.636431	-71.31994403	74.19568097	95.11299348	0.522957668	4.200787404	29355.16479
-163.5:69.5	-163.5	69.5	0.007905138	1	129.4489796	123.9697398	183.4180272	-91.2452381	88.86153274	85.30604804	2.204811484	3.899247995	29388.12175
-164.5:64.5	-164.5	64.5	0.05866742	2	189.3727007	133.2138862	403.2686131	-43.49357664	76.10017336	157.1045506	0.23161961	4.216136683	29417.75144
-164.5:65.5	-164.5	65.5	0.044381705	2	193.8788194	143.4702693	361.4826389	-51.48569444	79.818125	147.046875	0.225064524	4.330794705	29432.76066
-164.5:66.5	-164.5	66.5	0.036476567	2	11.92949767	7.645508364	309.3059297	-52.67380083	83.70553945	135.6705131	0.819526525	4.363904764	29448.17312
-165.5:60.5	-165.5	60.5	0.032523998	2	58.9433439	63.4455945	692.0435816	-7.804278922	82.49867247	176.4784774	0.403370436	3.836269055	29470.96877
-165.5:61.5	-165.5	61.5	0.046809712	2	21.31294792	66.21523498	636.80344	-14.71495461	84.61056622	181.1905928	0.392940591	4.534583246	29484.30939
-165.5:62.5	-165.5	62.5	0.028571429	1	3.096417991	1.873991864	586.4901697	-18.05197953	87.0313538	207.4467669	0.406999454	4.200590798	29498.05417
-165.5:64.5	-165.5	64.5	0.040429136	2	254.6716711	199.4710121	414.5230812	-46.34937561	77.4492355	152.5569354	0.250303378	4.248845055	29526.75397
-165.5:68.5	-165.5	68.5	0.007905138	1	163.8647626	89.64910059	228.7020819	-86.32389883	86.49207339	93.14652634	2.129268432	4.160964794	29588.97768
-166.5:60.5	-166.5	60.5	0.036476567	2	120.1215703	68.09588064	693.4487125	-9.149852258	84.42566857	178.4617334	0.171132587	4.221880585	29580.18425
-166.5:61.5	-166.5	61.5	0.042857143	1	54.23333333	103.5333985	661.4809524	-16.96428571	83.81175595	193.615501	0.290573984	3.637020588	29593.47563
-166.5:64.5	-166.5	64.5	0.022190853	2	136.3473185	151.3762709	421.3637359	-45.0937614	80.78037054	144.1831803	0.783965051	3.940437516	29635.76387
-166.5:66.5	-166.5	66.5	0.014285714	1	16.56770833	10.80578303	352.0234375	-55.51236979	95.34874132	151.8229167	3.738089979	3.91519075	29665.96198
-166.5:68.5	-166.5	68.5	0.007905138	1	94.14906185	97.52102293	231.0531619	-85.47671994	91.97206478	92.54882164	6.440697829	3.807166767	29697.75917
-167.5:60.5	-167.5	60.5	0.018238283	2	77.7195122	39.4674342	665.8086304	-7.572232645	86.25155208	176.6645332	0.346845403	3.78231283	29689.40552
-167.5:65.5	-167.5	65.5	0.007905138	1	115.6529828	120.3001021	403.9102123	-59.68736097	87.68156264	147.3937193	1.640393198	4.034100878	29759.62533
-168.5:52.5	-168.5	52.5	0.090909091	1	56.25964912	41.47147766	960.1929825	48.2	43.60277778	125.5772417	1.088258088	3.953084588	29707.53608
-168.5:65.5	-168.5	65.5	0.007905138	1	106.5027027	144.6210752	359.2864865	-63.67567568	89.38161599	125.7370073	2.712006807	3.643307606	29868.59555
-169.5:66.5	-169.5	66.5	0.018877942	2	187.6262458	198.7206628	339.2342193	-78.54152824	95.42722176	133.1126915	1.415791735	3.782520831	29992.70578
-170.5:63.5	-170.5	63.5	0.022190853	2	87.23192707	120.2239856	421.3012508	-41.52787789	95.08062906	126.9566327	2.034313798	3.911848495	30057.58806
-170.5:65.5	-170.5	65.5	0.037755885	2	190.8764007	112.7713841	338.1005093	-73.0770798	91.85955215	103.0267246	0.654274777	4.018060886	30086.55846
-170.5:66.5	-170.5	66.5	0.041708454	2	133.0381214	136.4031688	318.9324032	-75.32226371	102.7220071	118.8395213	1.382191675	4.090920955	30101.63617
-171.5:63.5	-171.5	63.5	0.022190853	2	69.33593281	75.51221959	436.7303539	-40.31013797	96.19073008	123.2329581	2.027556151	3.796550706	30166.68527
-171.5:65.5	-171.5	65.5	0.045661023	2	282.0451834	191.9674095	355.8237399	-73.14494483	93.95574962	102.4357191	0.813160017	4.098649036	30195.551
-171.5:66.5	-171.5	66.5	0.052681258	2	227.5682624	145.0326172	305.1591312	-78.05345745	103.7069592	103.1999298	0.939081013	4.456696264	30210.57431
-172.5:60.5	-172.5	60.5	0.008262914	2	90.90972222	74.94085753	619.5652778	-14.66388889	87.93506944	142.2892361	2.604450703	3.782575703	30235.59657
-172.5:64.5	-172.5	64.5	0.026783081	2	153.5190683	139.7389037	523.5480703	-50.93902718	96.89604227	160.3041467	0.887806396	4.141826846	30289.97359
-172.5:65.5	-172.5	65.5	0.045661023	2	146.192251	136.5770117	426.7729358	-61.39596986	100.3314607	124.9422066	2.335393056	4.333611713	30304.55081
-173.5:64.5	-173.5	64.5	0.03073565	2	340.0560112	198.3949555	594.4712929	-57.65670192	95.89885363	156.8028901	1.112066567	4.178676937	30399.03288
-173.5:65.5	-173.5	65.5	0.011857708	1	198.8761111	133.298777	488.5126389	-62.27465278	100.1177083	133.6011806	1.771894008	4.573353185	30413.55783
-174.5:64.5	-174.5	64.5	0.007905138	1	157.697903	118.5450894	562.8606378	-54.76103102	94.95598287	137.1818184	1.801916242	4.076841608	30508.09892
-175.5:65.5	-175.5	65.5	0.003952569	1	217.8722814	129.2710318	490.2875356	-68.9279286	102.4479395	119.4732995	1.975888342	4.49832205	30631.59317
-177.5:67.5	-177.5	67.5	0.029850746	1	143.1281944	102.5097053	371.151875	-95.39555556	105.1495833	92.05725694	1.635847308	4.443106413	30879.4511
-178.5:67.5	-178.5	67.5	0.029850746	1	271.4948611	154.9877087	373.1748611	-106.1143056	102.0488889	95.67659722	1.086581051	4.363066461	30988.38815
-178.5:70.5	-178.5	70.5	0.044776119	1	100.8497409	91.28261764	176.8704663	-119.0181347	104.7761361	43.41907743	NA	3.800190306	31035.79385
-178.5:71.5	-178.5	71.5	0.044776119	1	119.164484	121.176038	168.4705343	-121.0937664	112.302067	66.53390237	4.758350526	4.165129143	31052.35901
-179.5:66.5	-179.5	66.5	0.014925373	1	362.3395121	210.0251661	371.0329	-104.2355962	91.08992462	99.07109446	0.547353089	4.24700876	31082.34869
-179.5:70.5	-179.5	70.5	0.044776119	1	99.20512821	117.3917397	169.0778388	-124.3159341	106.1458715	48.43721383	NA	3.892497102	31144.57256
-179.5:71.5	-179.5	71.5	0.044776119	1	181.8791017	176.5633825	159.1695571	-130.3724267	109.6952816	65.17736958	5.730767846	4.250156502	31161.07989
-2.5:59.5	-2.5	59.5	0.00862069	1	5.13377193	13.00479331	1001.364035	75.78947368	189.5820084	260.0402504	47.84256697	3.965186357	11832.03279
-3.5:52.5	-3.5	52.5	0.004310345	1	279.167906	112.6118339	1259.505664	80.67079019	129.6621096	110.723546	10.19254716	4.49495701	11740.66438
-3.5:55.5	-3.5	55.5	0.00862069	1	241.3601992	132.5391339	1138.326038	73.65130471	167.9716172	102.6741284	15.83067648	4.590439399	11819.24278
-3.5:57.5	-3.5	57.5	0.012931034	1	344.7672405	223.9941566	907.7039829	62.8884588	170.8224866	200.4131843	10.48254232	4.324378267	11876.43465
-3.5:58.5	-3.5	58.5	0.017241379	1	126.3288778	95.16779849	857.7256761	71.03248368	178.349875	208.8413283	24.9442423	4.319836341	11906.45203
-3.5:59.5	-3.5	59.5	0.012931034	1	52.91573034	43.41550207	974.1207865	72.86516854	173.2340922	267.3525574	24.64311409	3.775701642	11937.40759
-4.5:55.5	-4.5	55.5	0.017241379	1	190.5393295	117.405547	1351.641628	75.28992669	165.2239545	106.0183637	14.03683229	4.595845447	11925.74526
-4.5:56.5	-4.5	56.5	0.017241379	1	387.0002102	194.754833	1689.31042	63.39871067	169.8457593	276.4510447	9.089498798	4.548464484	11953.61452
-4.5:57.5	-4.5	57.5	0.021551724	1	319.8698367	196.3566402	1211.941706	64.11557169	173.1685231	235.1222615	9.382760644	4.55664187	11982.4288
-4.5:58.5	-4.5	58.5	0.017241379	1	222.9425558	124.0422827	1015.358933	71.92034739	168.9229516	255.4066761	11.74744531	4.499732316	12012.18132
-5.5:55.5	-5.5	55.5	0.012931034	1	155.2740552	105.8725288	1667.141897	78.20472989	158.3878896	269.9214105	11.42535329	4.230168856	12032.31067
-5.5:56.5	-5.5	56.5	0.017241379	1	215.7740953	156.0644302	1893.906112	76.59601182	166.0439285	270.2368407	8.323419889	4.592971139	12059.93366
-5.5:57.5	-5.5	57.5	0.021551724	1	310.9875395	187.7934437	1606.763443	68.2609029	168.1541321	275.6332346	7.447123329	4.342505224	12088.49453
-5.5:58.5	-5.5	58.5	0.017241379	1	143.1509749	110.0398563	1152.881894	79.06239554	157.0927775	275.4843247	9.845010519	3.994279967	12117.98663
-6.5:57.5	-6.5	57.5	0.012931034	1	145.7151992	105.1568596	1449.692327	75.59198229	159.1258365	261.3069099	6.952230513	4.146903324	12194.62997
-6.5:58.5	-6.5	58.5	0.012931034	1	66.16656909	55.59294552	1188.374707	76.84806792	148.2307299	247.3633237	16.04039145	4.061471335	12223.866
-94.5:61.5	-94.5	61.5	0.003952569	1	26.42097038	19.50934576	321.8502522	-104.0695461	244.7941692	245.799905	71.50572046	5.094123562	21754.98564
-94.5:64.5	-94.5	64.5	0.007905138	1	81.10034722	58.92923133	243.5504167	-133.2395833	214.6744792	154.4913889	33.47923326	5.140547938	21812.47579
-95.5:64.5	-95.5	64.5	0.011857708	1	86.50006944	64.35331512	243.3751389	-133.7536111	207.1899653	155.2996181	35.53851318	5.059524046	21920.65692
-96.5:62.5	-96.5	62.5	0.003952569	1	136.2373611	24.24459089	295.1163889	-115.5983333	225.4754514	223.9176042	54.20563221	5.375149952	21990.37289
-96.5:64.5	-96.5	64.5	0.011857708	1	81.21118056	48.79986538	236.5786111	-132.701875	202.7321528	148.5386806	29.21880388	5.117570387	22028.85608
-97.5:64.5	-97.5	64.5	0.007905138	1	124.3027778	35.72507473	228.6338194	-132.5503472	202.3020833	136.6103819	32.18566203	5.392872863	22137.07298
-99.5:64.5	-99.5	64.5	0.003952569	1	131.3909722	31.91114489	209.2585417	-127.7855556	203.3073264	115.0936111	33.96730638	5.355472022	22353.559
0.5:42.5	0.5	42.5	0.012931034	1	1301.851042	631.7530354	1001.605903	74.26125	43.81159722	41.37413194	0.809924768	3.60797337	11107.27689
0.5:43.5	0.5	43.5	0.00862069	1	268.3490278	162.4579894	802.3854167	119.5705556	46.10961806	-21.59809028	6.49549379	4.459735956	11123.06163
1.5:42.5	1.5	42.5	0.00862069	1	1369.572222	574.955535	1030.986806	76.185	44.23013889	94.06753472	0.887057813	3.611707462	10998.34988
10.5:46.5	10.5	46.5	0.229741379	3	2084.590278	629.1824684	1078.264722	14.738125	75.59836806	77.53295139	0.884693459	3.879809949	10096.05864
10.5:47.5	10.5	47.5	0.242241379	3	1254.283403	573.2242199	1080.769028	47.42930556	78.94319444	86.73517361	3.398030668	3.969710622	10118.20636
10.5:59.5	10.5	59.5	0.00862069	1	138.2275656	130.120805	757.5042488	59.07517042	234.6984343	-29.31345957	18.76029752	4.50448017	10470.82136
10.5:60.5	10.5	60.5	0.017241379	1	392.4891667	166.5822303	712.4579861	31.741875	229.9085417	159.2826389	10.00272655	4.549462491	10507.15946
10.5:64.5	10.5	64.5	0.00862069	1	250.9233746	146.3301127	1230.358553	40.33649381	210.1643447	340.0986842	11.95326862	4.161964941	10662.62632
100.5:24.5	100.5	24.5	5.230571557	24	1810.501597	411.1676277	1059.086458	168.1466667	36.17878472	49.72534722	0.613052668	3.935984671	440
100.5:25.5	100.5	25.5	12.44108326	54	2123.068194	372.9039503	997.7179861	150.6327778	34.93052083	44.685	0.881049719	3.844388657	330
100.5:26.5	100.5	26.5	19.0360774	66	2367.739306	529.2640629	979.1246528	135.9613889	35.09072917	73.32170139	0.602384609	3.703746206	220
100.5:27.5	100.5	27.5	33.9484518	91	2990.826806	593.0293713	906.4895139	99.2825	36.52555556	108.8402083	0.542177637	3.682949205	110
100.5:28.5	100.5	28.5	23.04077041	87	3863.188958	649.9570347	782.1253472	44.71569444	39.10631944	133.5081597	0.508180717	3.707377129	0
100.5:29.5	100.5	29.5	12.94542422	65	4280.097778	362.474885	742.7218056	18.57097222	40.39215278	154.9396875	0.931342882	3.834737248	110
100.5:30.5	100.5	30.5	11.40465172	73	4149.978264	442.4990615	712.7979167	25.051875	39.92253472	145.4871528	0.741464408	3.749110182	220
100.5:31.5	100.5	31.5	5.209366138	44	4126.258681	387.685975	689.3368056	18.454375	39.41184028	140.1822917	0.58610302	3.846935511	330
100.5:32.5	100.5	32.5	3.972784151	39	4212.237153	276.9978594	673.7408333	-4.167708333	38.64652778	155.6679167	1.021878436	3.924667239	440
100.5:33.5	100.5	33.5	4.820014922	42	4242.840208	206.4272591	626.7626389	-18.04208333	39.23395833	172.9128125	1.379739977	4.065391971	550
100.5:34.5	100.5	34.5	3.803963923	36	4028.045972	303.8532321	535.9647917	-20.06125	39.65055556	185.1514236	1.0962472	3.975671159	660
100.5:35.5	100.5	35.5	2.940690522	36	3348.894444	338.9652385	397.5959028	7.405833333	40.13760417	153.7816667	1.311984548	3.790508972	770
100.5:36.5	100.5	36.5	2.225551529	31	3191.729444	289.964204	340.6559028	11.49645833	42.96	133.3017361	3.467493862	3.94580796	880
100.5:37.5	100.5	37.5	0.962190699	14	3608.103056	298.2372796	406.3040278	-19.68354167	45.48920139	161.2363194	2.205592051	3.97944665	990
100.5:38.5	100.5	38.5	0.74353811	10	2674.768681	872.0526615	274.4909028	19.57472222	50.19451389	110.3823958	0.877570181	3.707332797	1100
100.5:46.5	100.5	46.5	0.488888889	4	2348.477639	354.1228217	265.2630556	-33.52201389	66.19239583	79.65107639	1.99138049	3.992870192	1980
100.5:50.5	100.5	50.5	1.609202328	12	1811.924583	217.8541032	321.5002778	-51.46798611	77.96777778	111.5619097	2.685732692	4.091887898	2420
100.5:51.5	100.5	51.5	1.625509121	13	2005.353472	336.5230452	366.2413194	-78.41986111	82.60618056	133.8229167	2.791306744	4.027417892	2530
100.5:52.5	100.5	52.5	0.878553756	7	1930.373056	280.666081	413.2415278	-81.72652778	87.23267361	152.4828472	1.832954754	4.212161183	2640
100.5:58.5	100.5	58.5	0.029411765	1	317.1273611	85.52131736	353.2786806	-31.27256944	108.1796875	156.4739931	7.775543153	4.577617804	3300
100.5:70.5	100.5	70.5	0.034156142	2	326.9164583	161.0548355	305.8833333	-138.8191667	107.5410764	147.5092014	5.174962282	4.424952454	4620
100.5:74.5	100.5	74.5	0.014925373	1	73.55604167	81.11401816	261.3931944	-143.7193056	130.3032639	131.3098611	25.63449073	4.464131806	5060
101.5:24.5	101.5	24.5	1.363149395	8	1697.893889	439.4995335	969.9965278	179.6811111	34.7340625	79.07986111	0.703941636	3.787569225	453.5416188
101.5:25.5	101.5	25.5	6.693295193	36	1955.040764	330.9194958	908.5151389	163.8533333	33.74048611	79.88666667	1.040451378	3.818328983	347.8505426
101.5:27.5	101.5	27.5	17.81510592	70	2704.814583	577.0420201	996.8316667	115.8377083	34.43840278	125.0964236	0.70189559	3.744693756	155.5634919
101.5:28.5	101.5	28.5	19.44791864	73	3442.052431	720.5936498	955.2561111	68.22166667	35.85447917	154.2569792	0.475382607	3.628824764	110
101.5:29.5	101.5	29.5	12.57316478	73	4183.711736	598.0209376	933.3111111	17.61375	35.816875	187.7442708	0.582419854	3.665669229	155.5634919
101.5:30.5	101.5	30.5	15.67074779	85	3939.758125	542.7817136	829.0630556	28.20013889	36.09597222	169.6863194	0.634219863	3.740022931	245.9674775
101.5:31.5	101.5	31.5	7.213175987	59	4050.22375	503.1496138	779.1405556	20.51409722	35.53232639	156.3150347	0.596592449	3.727000561	347.8505426
101.5:32.5	101.5	32.5	3.404867482	36	3865.735	343.4833021	735.8109028	17.65555556	34.23020833	164.5148958	0.676111212	3.85214646	453.5416188
101.5:33.5	101.5	33.5	2.759589792	25	3968.076319	306.1793856	684.8022222	-1.131388889	35.24100694	174.4784375	1.161396846	3.823977033	560.8921465
101.5:35.5	101.5	35.5	3.759164588	31	3567.771528	438.095422	506.6725	-0.679027778	36.9659375	176.7827431	1.009892869	3.671429025	777.8174593
101.5:36.5	101.5	36.5	2.260404982	27	2971.78875	499.471252	423.794375	26.28277778	41.45118056	154.3646875	0.652339516	3.677637849	886.8483523
101.5:37.5	101.5	37.5	2.068970528	26	3431.304167	443.9494439	471.3259722	-10.35020833	44.83381944	178.8902083	0.607009061	3.712135779	996.0923652
101.5:38.5	101.5	38.5	0.850929515	13	2321.435694	509.5676164	264.2207639	37.22666667	50.15548611	102.9620833	1.114606399	3.764642742	1105.486318
101.5:41.5	101.5	41.5	0.111111111	1	964.2640972	55.13691081	37.17430556	91.41	66.96815972	14.90086806	13.04633969	4.745387859	1434.224529
101.5:44.5	101.5	44.5	0.5	1	1498.895625	444.4517426	131.711875	34.94763889	66.35128472	44.99138889	3.546461243	3.949535396	1763.43415
101.5:47.5	101.5	47.5	0.593078796	8	1875.267847	286.7067646	329.5882639	-8.067291667	69.01256944	101.6394792	2.489708076	4.141496122	2092.892735
101.5:51.5	101.5	51.5	2.117735043	8	1910.293681	447.6427259	460.2103472	-64.75506944	82.9628125	169.9846528	1.59007895	3.955020587	2532.390175
101.5:52.5	101.5	52.5	0.748144399	4	1518.123681	521.7702736	437.0227083	-55.53	87.1653125	165.1329514	1.519673278	3.96834998	2642.290673
101.5:70.5	101.5	70.5	1.110438194	4	354.93	132.8368824	297.5194444	-141.7230556	107.6215625	143.3440972	7.482758611	4.305151668	4621.309338
102.5:22.5	102.5	22.5	0.180763824	5	1104.050625	442.2558818	1574.130556	198.4186806	31.68083333	119.0012153	0.635698034	3.812958055	695.7010852
102.5:24.5	102.5	24.5	2.757924313	24	1900.423819	243.5920925	990.0575	166.2486111	32.96736111	98.48892361	1.09553543	3.884826912	491.934955
102.5:25.5	102.5	25.5	3.70777095	24	2126.911736	281.7055477	963.0513889	145.3677778	31.89295139	95.36649306	1.120689154	3.795659701	396.6106403
102.5:26.5	102.5	26.5	4.104993172	27	2103.840139	565.1252526	983.9178472	142.5597917	30.98166667	107.4725347	0.727187267	3.614339577	311.1269837
102.5:27.5	102.5	27.5	13.45207246	58	2325.093681	631.7471706	1036.7175	126.1977778	30.6621875	117.5291319	0.603082415	3.647505542	245.9674775
102.5:28.5	102.5	28.5	3.875664048	36	2643.824722	625.2403369	1106.660764	99.87166667	31.29180556	145.8734375	0.690360954	3.604426695	220
102.5:29.5	102.5	29.5	14.82807567	80	2176.655417	816.6820425	1057.243958	111.7289583	31.26541667	161.3489931	0.488542417	3.509335127	245.9674775
102.5:30.5	102.5	30.5	14.49830266	77	3047.827222	1064.136991	1003.694792	63.61395833	32.77975694	172.3302083	0.490875517	3.502881096	311.1269837
102.5:31.5	102.5	31.5	13.44299061	75	3900.748611	602.5172102	899.8871528	24.58770833	33.13197917	182.5572917	0.489427065	3.719603949	396.6106403
102.5:32.5	102.5	32.5	8.184465036	49	3836.825139	337.8381925	801.1710417	18.669375	32.24576389	189.4913542	1.038416049	3.819941064	491.934955
102.5:33.5	102.5	33.5	2.754381441	30	3503.829653	106.3499318	682.11375	20.61333333	34.39545139	169.3559375	4.609073371	4.156306777	592.3681288
102.5:34.5	102.5	34.5	4.581790589	31	3534.420694	243.6125615	626.400625	8.83125	33.18888889	172.8823958	1.424072389	3.941940897	695.7010852
102.5:35.5	102.5	35.5	3.798787447	27	3067.021597	599.8998207	536.1827778	21.80638889	35.64232639	166.4648958	0.678659256	3.738971207	800.8120878
102.5:36.5	102.5	36.5	7.218437462	55	2731.240208	508.4381989	451.8011806	32.55215278	40.15111111	151.2152431	0.678366756	3.637173739	907.0832376
102.5:37.5	102.5	37.5	1.342797451	15	2813.735972	770.8617825	392.4304167	18.70944444	44.88565972	139.8540278	0.840367619	3.650166425	1014.14989
102.5:38.5	102.5	38.5	0.880049649	12	1520.912569	243.3874319	145.5136111	75.92381944	51.21114583	55.74364583	5.518723242	4.177460406	1121.784293
102.5:47.5	102.5	47.5	0.593078796	8	1545.374028	181.4183891	277.2402083	-2.832916667	69.85979167	84.22111111	5.556614041	4.42460223	2101.547049
102.5:51.5	102.5	51.5	1.928846154	5	1523.330625	500.3451876	628.1538889	-43.203125	83.66753472	232.7676042	2.093794862	4.017538084	2539.547204
102.5:57.5	102.5	57.5	0.039027149	2	421.9836111	98.87902265	368.9522917	-26.76020833	104.4281597	161.6363194	6.453109403	4.577482263	3197.577208
102.5:70.5	102.5	70.5	1.27262263	5	358.6684722	86.46382243	290.2017361	-142.63875	107.4636806	139.5064236	9.262684703	4.463949124	4625.235129
102.5:71.5	102.5	71.5	1.181415205	5	118.1477778	94.6426567	279.726875	-135.971875	108.9725694	141.2338194	13.11937499	4.769271678	4735.113515
103.5:22.5	103.5	22.5	0.313339581	5	1081.682222	574.2633068	1667.941528	194.1739583	29.17569444	142.1915278	0.434887645	3.645262301	737.9024326
103.5:23.5	103.5	23.5	0.41182443	5	1595.234097	368.3767235	1125.670694	174.034375	30.9171875	134.1359722	0.850836216	3.749665883	641.4047084
103.5:25.5	103.5	25.5	2.466723916	23	2086.676319	211.5087886	964.0844444	145.6770833	29.21267361	107.7632639	1.867714491	3.925228192	466.6904756
103.5:26.5	103.5	26.5	2.497922217	12	2201.041528	420.5340234	894.4092361	127.6070833	27.58104167	105.2790278	1.321225891	3.756530735	396.6106403
103.5:27.5	103.5	27.5	2.232640276	15	1973.659097	542.3296693	909.1225	118.2776389	27.17173611	105.0591319	1.0660386	3.717723091	347.8505426
103.5:28.5	103.5	28.5	3.419042763	25	1750.154028	768.7966849	1072.131806	120.9445139	27.21013889	122.6708681	0.89909122	3.610689249	330
103.5:29.5	103.5	29.5	3.356477957	33	905.4415972	591.6053161	1350.417917	156.4536806	27.398125	91.47868056	3.399374378	3.768406696	347.8505426
103.5:30.5	103.5	30.5	11.40983614	71	832.3568056	589.9838909	1245.614167	150.4528472	27.85388889	92.20270833	6.291700701	3.841974689	396.6106403
103.5:31.5	103.5	31.5	7.736237008	48	2812.718542	1017.88657	972.8090972	68.05548611	27.88361111	161.4054514	0.461733345	3.486226307	466.6904756
103.5:32.5	103.5	32.5	6.660752987	43	3543.332222	484.0143971	838.5505556	31.24284722	29.56315972	181.5635764	0.590652978	3.655578189	550
103.5:33.5	103.5	33.5	6.66090261	48	3439.949653	465.2772928	712.7079167	21.25513889	31.84454861	170.8502778	1.075580532	3.77246507	641.4047084
103.5:34.5	103.5	34.5	2.646181179	30	3108.666111	404.2471039	622.0201389	27.35784722	32.75802083	157.4897569	0.755594606	3.672562672	737.9024326
103.5:35.5	103.5	35.5	7.035385234	57	2386.176736	514.917056	500.5207639	51.36222222	35.71291667	134.9244097	1.089696729	3.73678361	837.7350416
103.5:36.5	103.5	36.5	4.556554064	45	2080.945417	307.417719	356.0142361	64.04284722	40.28243056	108.2234375	1.490396656	3.776310013	939.840412
103.5:38.5	103.5	38.5	0.264665034	9	1383.502292	66.44101495	131.2411111	82.47111111	51.78795139	48.95986111	10.51625523	4.658759846	1148.433716
103.5:51.5	103.5	51.5	1.65176227	7	1324.88875	477.6530914	921.0917361	-33.43423611	86.333125	331.5518056	2.03227521	4.120453828	2551.430971
103.5:52.5	103.5	52.5	0.429540048	4	566.4127083	145.5057044	524.3947222	-7.298611111	90.56770833	194.2167708	6.83266747	4.515903778	2660.545057
103.5:70.5	103.5	70.5	1.17710486	4	301.2442361	87.38419162	279.6390278	-139.3786111	106.7550694	134.3126389	7.58781445	4.600146863	4631.77072
103.5:71.5	103.5	71.5	0.220881336	4	196.8229167	117.7651861	279.6113889	-139.3525694	107.654375	141.5098264	9.602383971	4.653849681	4741.497654
103.5:72.5	103.5	72.5	0.028846154	1	46.20381944	32.22969515	266.7504167	-135.8963194	112.9908333	134.7738542	25.0612216	4.869231714	4851.236956
104.5:23.5	104.5	23.5	0.356060606	4	1471.362778	247.8319815	1210.0025	168.4047222	28.68944444	164.3610069	1.466129024	3.987563219	704.3436661
104.5:25.5	104.5	25.5	0.232302534	4	1841.829375	295.4560103	1190.842639	146.8548611	25.98767361	162.9016667	1.830902971	3.855165939	550
104.5:28.5	104.5	28.5	1.024825869	12	613.2259722	280.1873851	1071.880347	166.1018056	24.60788194	147.7284375	2.645958036	3.764151149	440
104.5:30.5	104.5	30.5	0.146464646	3	486.2942361	86.7842681	972.1826389	164.2063889	26.33138889	77.13576389	10.79038427	4.151909722	491.934955
104.5:32.5	104.5	32.5	4.717123969	41	2013.774097	734.4924057	801.8548611	98.45166667	29.17822917	103.2376736	0.610377786	3.518279698	622.2539674
104.5:33.5	104.5	33.5	2.389988163	26	2373.01125	619.2817571	665.6777083	75.31611111	31.13121528	122.6837847	0.406424895	3.618802885	704.3436661
104.5:34.5	104.5	34.5	3.056382685	33	2465.900625	402.8156877	610.1340972	60.36680556	33.25309028	127.2955556	0.797920803	3.710079816	793.2212806
104.5:35.5	104.5	35.5	2.04297505	24	2121.580486	220.4732084	452.2018056	66.05840278	36.60180556	100.0802778	1.508429864	3.930993915	886.8483523
104.5:36.5	104.5	36.5	3.816009869	42	1798.635208	244.6840237	273.4483333	79.96444444	40.30385417	72.63930556	1.245106075	3.827287343	983.8699101
104.5:51.5	104.5	51.5	1.564802884	10	897.9208333	460.787116	694.3686111	-14.65513889	88.79190972	241.8390972	5.956333295	4.193758084	2567.975857
104.5:52.5	104.5	52.5	0.075480219	3	572.3745833	88.38628346	499.699375	-9.223055556	92.57815972	179.4415625	5.930147489	4.358074837	2676.415513
104.5:56.5	104.5	56.5	0.029411765	1	575.5824306	92.48728222	413.8388194	-42.52104167	101.6135069	172.5028819	5.606642008	4.491776811	3111.269837
104.5:71.5	104.5	71.5	0.0586969	2	279.1979861	96.92454344	281.5170833	-142.4968056	106.4745486	143.1047569	7.518217623	4.789569391	4750.421034
104.5:72.5	104.5	72.5	0.034156142	2	42.47729167	39.07204401	257.9841667	-134.5751389	112.0455208	130.4997917	24.97197104	4.805838969	4859.958848
105.5:23.5	105.5	23.5	0.265151515	4	1108.357361	341.8382337	1355.230903	182.608125	26.73138889	191.9166667	0.950966135	3.70866349	777.8174593
105.5:24.5	105.5	24.5	0.132575758	3	934.3440972	273.3527214	1231.86875	190.306875	25.25565972	195.9807292	1.186833793	3.751312243	704.3436661
105.5:25.5	105.5	25.5	0.065635867	3	1148.518403	306.925179	1294.284653	171.195	23.36774306	211.1891667	1.581532422	3.683408532	641.4047084
105.5:27.5	105.5	27.5	0.120320856	3	1430.133194	249.1023254	1030.92375	136.1354861	22.80128472	141.2136806	2.324243307	3.787791159	560.8921465
105.5:32.5	105.5	32.5	1.308269026	12	1010.427569	370.9236389	841.4245833	147.9872917	30.3675	49.06954861	1.339867985	3.758378062	704.3436661
105.5:33.5	105.5	33.5	3.305448562	23	1545.666111	346.012937	671.7381944	115.238125	32.39697917	82.51597222	1.066330958	3.803714991	777.8174593
105.5:34.5	105.5	34.5	3.29156219	21	1688.339583	251.8441184	597.4760417	94.16333333	34.86472222	96.62361111	1.40476099	3.883061628	859.1274643
105.5:35.5	105.5	35.5	1.847484234	19	1882.342431	155.1466583	482.5488194	74.53611111	37.67586806	85.13041667	2.094833779	3.948766682	946.2557794
105.5:36.5	105.5	36.5	0.742535386	9	1910.557708	238.1791063	343.8261806	67.65631944	40.11204861	78.05795139	1.882476803	3.87923085	1037.737925
105.5:37.5	105.5	37.5	1.406060606	5	1450.760208	226.6921635	230.0683333	84.12395833	44.76545139	63.65427083	2.930097528	4.107686136	1132.519316
105.5:38.5	105.5	38.5	1.493589744	5	1481.959583	319.019218	195.9288889	78.88541667	51.20920139	62.09815972	5.669536134	4.154141486	1229.837388
105.5:47.5	105.5	47.5	0.010309278	1	1226.700069	139.5094321	223.8965278	2.703819444	73.59010417	66.14045139	3.686495125	4.368304345	2161.157097
105.5:50.5	105.5	50.5	1.109941222	8	914.9806944	211.438732	471.6295833	-11.900625	85.57072917	149.1860069	2.68306157	4.313181467	2481.713118
105.5:51.5	105.5	51.5	1.177409722	9	914.6165972	416.6885146	580.631875	-18.66604167	89.55965278	195.1969792	6.512501061	4.194040451	2589.092505
105.5:60.5	105.5	60.5	0.489655809	8	405.3515278	32.13399308	380.2715278	-71.85604167	104.8036806	167.9347222	17.26708007	4.937692523	3562.709643
105.5:70.5	105.5	70.5	0.049081515	2	418.908125	115.8572989	290.8634722	-143.5945139	104.6702431	140.8799653	5.213148922	4.54868106	4652.622916
105.5:71.5	105.5	71.5	0.073622273	2	280.9284028	85.89680064	277.2748611	-141.4639583	105.7895139	140.78875	6.381409526	4.554650731	4761.869381
106.5:22.5	106.5	22.5	0.007575758	1	436.65125	193.6278813	1459.515	214.5219444	26.19208333	165.1755903	1.489930618	3.917695582	933.3809512
106.5:26.5	106.5	26.5	0.179872558	4	1271.036667	115.1059236	1225.463611	154.8384028	21.48336806	195.5130903	4.29770925	3.986018075	695.7010852
106.5:29.5	106.5	29.5	1.062745098	5	393.6465278	157.738374	1094.706111	180.420625	26.6315625	150.0385764	4.174132526	4.028158857	669.1038783
106.5:32.5	106.5	32.5	1.544472588	13	1086.717986	373.762397	977.1156944	132.9958333	33.18767361	96.48635417	1.364329401	3.686192135	793.2212806
106.5:33.5	106.5	33.5	7.850811518	33	1275.059653	420.4851558	796.0510417	115.5802083	35.14618056	91.01979167	1.164643466	3.787437717	859.1274643
106.5:34.5	106.5	34.5	6.174779367	25	1594.925903	345.4021392	670.7728472	92.46166667	37.09274306	89.79194444	1.123446867	3.763602985	933.3809512
106.5:35.5	106.5	35.5	1.78660798	9	1800.755625	329.4720709	556.906875	76.18340278	39.09138889	77.21677083	1.801760009	3.804146846	1014.14989
106.5:38.5	106.5	38.5	1.36025641	4	1237.444792	212.84223	211.6007639	83.59048611	50.34569444	60.24486111	8.315571129	4.16192613	1282.809417
106.5:45.5	106.5	45.5	0.076923077	1	1332.621528	96.76799191	142.6786111	21.76506944	68.40569444	46.56229167	7.57779631	4.345269415	1983.053202
106.5:48.5	106.5	48.5	0.019230769	1	1275.734236	218.5242686	272.9535417	-14.27472222	77.93013889	73.60545139	3.10897962	4.437985096	2296.867432
106.5:50.5	106.5	50.5	0.362664266	8	726.5523611	119.9892751	350.9167361	-5.48625	85.33145833	109.7422569	3.45046173	4.495176064	2508.385935
106.5:51.5	106.5	51.5	1.242311916	10	837.8915972	248.5429786	434.5536806	-18.46902778	89.12038194	143.07625	3.058468938	4.233724402	2614.670151
106.5:52.5	106.5	52.5	0.163514407	4	551.1036806	168.0185477	375.610625	-17.64729167	93.64871528	127.6123611	11.7214037	4.346299244	2721.249713
106.5:53.5	106.5	53.5	0.189659993	5	815.0220833	189.3515622	384.8310417	-37.96034722	96.92072917	135.2338194	3.793939114	4.425729381	2828.091229
106.5:71.5	106.5	71.5	0.049081515	2	273.1295139	79.56316737	273.7720833	-140.085	105.3863542	137.6644444	9.843275785	4.669998262	4775.824536
106.5:72.5	106.5	72.5	0.024540758	2	108.2486106	99.47584099	253.4964474	-136.1429476	111.069726	125.8540863	13.94183946	4.886972732	4884.792728
106.5:74.5	106.5	74.5	0.014925373	1	108.6193056	65.86611685	244.9521528	-144.8702778	122.6965625	127.4356597	14.27961254	4.619117856	5102.861942
107.5:25.5	107.5	25.5	0.04456328	2	868.6761111	177.6692044	1335.289514	172.6865278	22.72559028	190.2304861	2.564905211	3.782957388	837.7350416
107.5:26.5	107.5	26.5	0.337881216	5	1036.844514	210.4671624	1232.807431	155.326875	22.82513889	181.4437153	2.81454469	3.959060258	800.8120878
107.5:27.5	107.5	27.5	1.655746541	9	916.6516667	167.7518953	1153.788194	154.9461111	24.19524306	153.7378472	3.703570676	4.086109784	777.8174593
107.5:29.5	107.5	29.5	1.134173669	6	797.0202778	414.4982273	1230.969792	153.4767361	28.58697917	145.5852431	1.894499528	3.715274705	777.8174593
107.5:31.5	107.5	31.5	2.932200642	15	622.1392361	239.4925573	1170.411806	159.6822917	32.83940972	143.9760417	2.684684224	3.904338075	837.7350416
107.5:32.5	107.5	32.5	5.924776041	31	1107.940139	393.672681	1047.834583	126.0734722	35.65940972	110.2035069	1.270190716	3.736583822	886.8483523
107.5:33.5	107.5	33.5	9.706906383	36	1314.176458	643.5716623	858.8190278	107.1536111	37.47565972	93.73916667	1.467426151	3.720948325	946.2557794
107.5:34.5	107.5	34.5	9.926251023	34	1144.23625	424.2996308	692.2734722	110.0840278	39.19079861	79.96184028	1.820825558	3.760206752	1014.14989
107.5:36.5	107.5	36.5	0.153707547	5	1445.815833	121.5175872	438.6633333	84.944375	42.73517361	65.17288194	3.671019256	4.15562631	1169.316039
107.5:37.5	107.5	37.5	0.23704088	6	1513.273958	130.3156409	333.704375	75.80847222	45.56541667	66.45958333	4.419419706	4.252619445	1254.192968
107.5:40.5	107.5	40.5	0.2	1	1127.897639	112.2041366	164.0941667	76.58597222	60.52520833	57.48305556	12.0166221	4.465858393	1528.168839
107.5:48.5	107.5	48.5	0.019230769	1	1723.627986	272.4534578	335.3413889	-36.489375	78.91600694	84.13045139	2.201709986	4.096434202	2330.858211
107.5:50.5	107.5	50.5	0.341135937	8	907.3030556	230.4608787	345.9215972	-19.89729167	84.6834375	105.7228125	2.940388925	4.218682647	2539.547204
107.5:51.5	107.5	51.5	0.475795579	9	779.6403472	179.2405097	324.6467361	-19.68979167	89.2425	103.6250347	3.582686981	4.349020031	2644.579362
107.5:52.5	107.5	52.5	0.187362434	6	704.3245139	262.78315	335.4395833	-25.31569444	93.87527778	110.8649306	7.411226551	4.33981363	2750
107.5:53.5	107.5	53.5	0.0898208	4	752.0120833	321.2833335	370.2961111	-35.98333333	98.11822917	127.1884722	8.779803733	4.291205313	2855.766097
107.5:58.5	107.5	58.5	0.055555556	1	495.9260417	49.63367489	404.0697917	-58.75076389	102.3950694	173.1947917	9.739831209	4.847309934	3388.642796
108.5:26.5	108.5	26.5	1.791027926	10	859.7002778	209.4511433	1240.466667	155.0125	25.79635417	148.4059028	2.09617672	3.87455878	907.0832376
108.5:27.5	108.5	27.5	1.991053391	9	774.7767361	245.33282	1188.242083	155.7770139	27.42892361	133.9651736	2.539875251	3.929104553	886.8483523
108.5:28.5	108.5	28.5	1.769191919	8	791.1965278	215.5619455	1273.864653	150.3172917	29.43447917	135.9948611	2.34276104	3.893254346	880
108.5:29.5	108.5	29.5	1.126681162	7	937.7790278	309.1837487	1405.766944	141.7499306	31.72649306	147.8363889	1.966137898	3.935947875	886.8483523
108.5:30.5	108.5	30.5	3.072002018	15	851.9483333	418.1705447	1375.748056	148.8084028	33.67385417	143.28625	1.865980583	3.808406936	907.0832376
108.5:31.5	108.5	31.5	5.360057916	23	1008.206736	521.349729	1250.292986	138.3459722	35.576875	115.2165972	1.26761603	3.736535331	939.840412
108.5:32.5	108.5	32.5	4.871662488	20	968.8164583	428.2553387	1023.937222	131.7236111	37.70885417	91.98496528	1.223946139	3.837529004	983.8699101
108.5:33.5	108.5	33.5	7.621366379	35	1374.988194	475.0114994	869.4293056	103.2502083	39.55489583	80.15760417	0.895536868	3.700489938	1037.737925
108.5:34.5	108.5	34.5	4.925893538	22	694.935	286.9849027	590.9761806	134.5592361	41.60350694	56.326875	4.21263922	3.794082105	1100
108.5:35.5	108.5	35.5	1.118311754	10	1335.460903	162.3107342	577.1536806	96.22486111	42.49829861	55.73701389	2.637876892	3.983430836	1169.316039
108.5:37.5	108.5	37.5	0.158036551	5	1437.015694	133.7696025	389.295	77.71888889	47.15118056	66.85055556	5.377963379	4.285664896	1324.575404
108.5:51.5	108.5	51.5	0.123440591	3	872.3292361	160.7396126	346.5586111	-26.64451389	89.75305556	107.6185069	3.67689838	4.494743758	2678.675046
109.5:27.5	109.5	27.5	1.798603684	9	454.8950694	170.119639	1266.237083	163.056875	31.14628472	111.1363889	3.604718721	4.135199355	996.0923652
109.5:28.5	109.5	28.5	0.392940393	4	525.3811806	192.2748074	1358.498194	158.7602778	33.12225694	130.0172917	3.250198305	4.119938486	990
109.5:29.5	109.5	29.5	0.860829856	9	818.6938194	289.3871749	1463.966181	146.4811111	35.323125	139.4236458	2.442565119	3.892988702	996.0923652
109.5:30.5	109.5	30.5	2.985429766	17	1030.879792	385.8931054	1383.674792	135.1215972	37.01482639	120.5176736	1.377170226	3.73548264	1014.14989
109.5:31.5	109.5	31.5	7.635812227	24	1234.783681	530.1491637	1175.329097	124.0283333	38.14291667	103.5929861	1.223318059	3.689118081	1043.551628
109.5:32.5	109.5	32.5	3.982351799	22	869.1141667	377.7217248	893.4213194	134.1808333	39.45861111	84.25986111	1.490297768	3.850521955	1083.374358
109.5:33.5	109.5	33.5	2.174815381	14	1155.731944	332.6212527	816.3292361	112.9526389	41.09760417	74.01152778	1.414082125	3.934654607	1132.519316
109.5:34.5	109.5	34.5	3.600873146	18	695.8252778	427.5746582	608.59125	133.7140972	43.07086806	58.92631944	4.691199204	3.795769526	1189.831921
109.5:35.5	109.5	35.5	0.504898023	7	1061.523819	253.2438043	563.6026389	108.7445833	43.99284722	56.11392361	2.794947314	3.853086008	1254.192968
109.5:36.5	109.5	36.5	0.163988932	4	1203.144375	112.8646869	516.8940278	92.57194444	45.87315972	64.01642361	3.522814795	4.195253657	1324.575404
109.5:38.5	109.5	38.5	0.070618557	2	1229.15	84.46385815	398.4339583	79.67006944	51.7959375	81.51729167	6.796758667	4.33576319	1479.898645
109.5:39.5	109.5	39.5	0.163567275	4	1389.26	77.36465537	365.9710417	65.07861111	55.19927083	93.31045139	7.067560959	4.416967577	1563.393744
109.5:40.5	109.5	40.5	0.019924663	2	1225.24	202.5305362	302.2988194	61.21534722	58.15979167	95.58180556	5.552271076	4.138816039	1650
109.5:52.5	109.5	52.5	0.032531501	2	1037.834375	268.4436036	394.6481944	-42.15930556	94.76604167	127.1872569	2.766490926	4.31432118	2819.521236
109.5:73.5	109.5	73.5	0.014925373	1	21.14663592	11.78295811	226.2756375	-134.8038524	116.1067379	110.9423042	21.70971516	4.437986679	5048.029318
11.5:34.5	11.5	34.5	0.1	1	7.448148148	4.049130713	237.2085308	190.7819905	35.56497663	81.27623914	5.742672443	3.825961272	9812.221971
11.5:46.5	11.5	46.5	0.179741379	3	1499.295833	638.389198	904.7197222	47.34986111	76.86635417	47.28569444	0.950994682	3.78046198	9988.218059
11.5:47.5	11.5	47.5	0.304741379	3	1232.425417	628.6106513	1050.218958	50.51909722	81.08767361	73.92555556	2.789723923	3.991303702	10010.60438
11.5:57.5	11.5	57.5	1.180698789	6	38.07224959	31.08093204	733.3234811	72.74986316	225.5241687	-76.40394944	57.03005867	4.193355495	10296.61109
11.5:60.5	11.5	60.5	0.012931034	1	295.1217361	130.1171154	712.6445139	36.43569444	235.9382986	162.4847917	14.46698999	4.743177427	10403.58111
11.5:61.5	11.5	61.5	0.012931034	1	638.7086806	199.4847197	595.8438194	10.04083333	227.6224306	220.9497222	9.383151531	4.548301803	10441.31218
11.5:63.5	11.5	63.5	0.00862069	1	441.7149018	249.1798347	897.5632808	23.22694825	215.1818094	309.4052947	8.277654489	4.377778278	10519.81939
11.5:64.5	11.5	64.5	0.021551724	1	183.7402354	136.1027521	1389.617176	43.13670476	219.4934756	440.4887033	11.38621855	4.518386437	10560.5729
11.5:65.5	11.5	65.5	0.012931034	1	128.5755237	142.3171435	1845.490628	48.86108049	215.5237643	694.4226137	12.09944407	3.705379009	10602.31107
110.5:25.5	110.5	25.5	0.123567609	3	521.4552083	345.4723497	1653.310764	172.7470139	29.45795139	38.51128472	1.994005464	3.705845873	1148.433716
110.5:26.5	110.5	26.5	0.163288652	4	743.2586806	373.3298814	1478.994861	151.7893056	31.65649306	63.66586806	1.673629946	3.827683853	1121.784293
110.5:27.5	110.5	27.5	0.216832187	3	551.0213889	319.3021189	1412.728056	156.1820833	33.93729167	88.38170139	2.699234542	3.836300764	1105.486318
110.5:29.5	110.5	29.5	1.069498965	10	648.7847222	314.7182731	1425.755069	150.6947222	37.66954861	134.8774653	2.284892035	3.979238007	1105.486318
110.5:30.5	110.5	30.5	4.15365827	17	1084.509653	415.5363509	1304.009514	127.0722917	39.19381944	118.5216667	1.286778724	3.80589764	1121.784293
110.5:31.5	110.5	31.5	4.536569803	20	1238.959028	524.8207163	1117.195069	115.8973611	40.04753472	116.7896875	0.921696298	3.677581886	1148.433716
110.5:32.5	110.5	32.5	3.055584611	16	622.9208333	267.4783337	866.3872917	139.8317361	40.77878472	96.58	1.979380494	3.937475443	1184.736258
110.5:33.5	110.5	33.5	2.881175687	16	909.4784722	283.5508081	796.2865278	120.1598611	42.16767361	80.69451389	1.782188535	4.008144041	1229.837388
110.5:34.5	110.5	34.5	2.776598402	15	823.1070833	412.1499657	623.7794444	120.6528472	44.01309028	66.33065972	2.980580047	3.980437232	1282.809417
110.5:37.5	110.5	37.5	0.087878788	3	980.2322917	117.7659449	491.1730556	91.93736111	49.795	82.13833333	3.187921382	4.148663289	1479.898645
110.5:39.5	110.5	39.5	0.161527648	4	1248.833889	106.244689	419.7002778	64.66326389	55.08774306	105.1777083	4.680896163	4.276139643	1635.267562
110.5:47.5	110.5	47.5	0.099145299	2	1223.480833	121.324032	273.648125	-13.26527778	78.42395833	72.02746528	5.346082071	4.353124142	2361.800161
110.5:48.5	110.5	48.5	0.251303762	5	1217.960486	120.6953415	352.0975	-25.49597222	80.58736111	93.13569444	5.988525122	4.379624022	2459.674775
110.5:49.5	110.5	49.5	0.599436185	5	1550.602569	217.3889737	442.5661806	-40.98881944	82.81760417	121.0201736	3.071940859	4.24001556	2558.534737
110.5:71.5	110.5	71.5	0.029850746	1	206.2804861	140.7504604	258.2172222	-134.4694444	105.5392361	117.40125	8.508980334	4.495156248	4856.222812
110.5:72.5	110.5	72.5	0.029850746	1	51.92833333	43.26852689	232.6994444	-132.1296528	110.1837153	110.3886806	14.45390487	4.908020907	4963.426236
111.5:25.5	111.5	25.5	0.122350158	3	483.5604167	289.4968016	1512.446319	172.8447917	31.86649306	-32.65871528	1.997965604	3.835136288	1254.192968
111.5:26.5	111.5	26.5	0.062448316	3	324.5011806	252.3261395	1412.880486	172.4352083	33.90569444	2.554965278	3.714434671	3.928414987	1229.837388
111.5:28.5	111.5	28.5	0.070707071	2	282.4452083	219.3352936	1417.956597	164.6957639	37.72354167	111.9678819	4.538824633	4.235316177	1210
111.5:29.5	111.5	29.5	1.479062114	8	147.6610417	160.2090051	1296.986944	167.514375	38.5846875	129.4990972	10.40629096	4.364116165	1214.989712
111.5:30.5	111.5	30.5	1.727438738	10	258.5318056	253.2757988	1159.380833	162.1756944	39.4734375	125.6620833	6.963777453	4.09997289	1229.837388
111.5:32.5	111.5	32.5	0.630706712	7	304.295625	236.5580826	866.8863194	149.2586111	41.04333333	108.1823264	5.475999838	4.108278619	1287.51699
111.5:33.5	111.5	33.5	1.276859721	12	733.2199306	408.1209654	797.8995139	122.8220833	42.74743056	93.03840278	2.29037372	3.889621582	1329.135057
111.5:34.5	111.5	34.5	3.19902222	14	744.4528472	285.7683177	621.3239583	118.4922222	44.62590278	76.57743056	2.277824663	3.975498822	1378.296049
111.5:35.5	111.5	35.5	0.935147695	10	756.8044444	318.775722	559.4122917	115.2868056	47.02552083	75.42010417	2.563511455	3.874636398	1434.224529
111.5:37.5	111.5	37.5	0.658560687	10	1366.095278	343.1391558	508.2489583	71.87194444	50.68270833	82.48072917	2.255374633	3.778543082	1563.393744
111.5:38.5	111.5	38.5	0.674433703	11	1471.414861	293.5124997	489.2330556	57.10527778	52.44729167	98.05944444	1.876006842	3.867561241	1635.267562
111.5:39.5	111.5	39.5	1.249133309	14	1285.374167	203.539731	450.8543056	58.09923611	55.30756944	109.9654167	3.238102233	4.04560462	1711.19841
111.5:40.5	111.5	40.5	0.508417013	6	1192.883472	242.9076223	390.8032639	55.63986111	58.42979167	112.2772222	6.690151855	4.101526936	1790.670266
111.5:41.5	111.5	41.5	0.432956219	5	1584.626597	155.4870585	272.4913889	29.011875	60.96934028	86.53565972	5.045167834	4.233705057	1873.2325
111.5:48.5	111.5	48.5	0.673540349	5	1167.845069	99.61868597	338.8597222	-9.436041667	81.15163194	88.68611111	5.509053856	4.508150432	2510.796686
111.5:49.5	111.5	49.5	0.690345276	6	1261.742292	251.5984743	397.5278472	-18.46097222	83.14927083	108.2179514	3.322209577	4.180840055	2607.71931
112.5:23.5	112.5	23.5	0.153194314	3	179.968125	176.0563886	1660.594514	213.1011806	28.68798611	-58.09993056	2.746789569	3.95872889	1430
112.5:24.5	112.5	24.5	0.181388629	3	478.5175	309.8310664	1581.126944	185.6577083	32.75840278	-101.9885069	0.989820787	3.846657932	1391.40217
112.5:25.5	112.5	25.5	0.17107935	3	432.2254861	268.4921007	1468.663819	176.4757639	34.38461806	-85.46638889	2.122089319	3.936147683	1360.624856
112.5:27.5	112.5	27.5	0.007575758	1	147.7845139	111.2056648	1554.634375	176.2397917	37.86131944	26.45208333	6.872480917	4.395257937	1324.575404
112.5:33.5	112.5	33.5	0.806321926	8	425.5063889	336.8797603	784.7578472	134.3920833	42.44243056	106.7057639	4.554434612	3.901748266	1430
112.5:34.5	112.5	34.5	1.226235346	11	328.1439583	167.4132305	649.3282639	134.6246528	44.38854167	98.95934028	4.220371231	4.126732694	1475.804865
112.5:35.5	112.5	35.5	0.800742721	7	820.5272917	334.5688383	623.4725	110.0874306	47.08222222	97.71381944	3.684789568	3.891115175	1528.168839
112.5:36.5	112.5	36.5	0.520691877	8	1185.630208	245.6152702	583.4045139	86.21645833	49.07496528	92.69618056	3.680453006	4.057218565	1586.442561
112.5:37.5	112.5	37.5	0.447646601	7	1054.558958	267.7270187	468.431875	87.93375	51.24451389	79.74697917	4.886129849	3.860522111	1650
112.5:38.5	112.5	38.5	1.414887394	16	1335.362222	402.4507931	451.7597917	63.18201389	53.13774306	88.44034722	2.156520694	3.797132472	1718.254929
112.5:39.5	112.5	39.5	0.781626013	9	1407.573472	254.992065	449.7820833	50.74576389	55.86381944	106.9990972	3.252349883	4.105365064	1790.670266
112.5:40.5	112.5	40.5	0.753840054	9	1465.964583	183.6034083	405.4732639	41.79152778	58.83579861	110.9055556	2.324860759	4.049703962	1866.761902
112.5:41.5	112.5	41.5	0.160742179	3	1634.870556	183.4394191	312.1185417	25.66291667	61.76361111	93.78086806	3.925170749	4.168375088	1946.098661
112.5:53.5	112.5	53.5	0.515151515	2	1115.112778	125.9564461	372.77875	-54.37569444	99.07395833	123.8195486	5.536536634	4.420256045	3050.393417
112.5:54.5	112.5	54.5	0.424242424	2	1338.762222	163.7314523	402.6015972	-75.19020833	104.0077083	141.9436111	3.812589626	4.464404113	3149.920634
113.5:23.5	113.5	23.5	0.112693149	3	147.6423211	183.270652	1889.865168	214.4812752	32.02728218	-106.0905614	4.127094242	4.022448977	1532.12271
113.5:24.5	113.5	24.5	0.178655108	3	329.2971528	276.3253411	1698.154861	197.2629861	35.24215278	-156.8434028	1.656452686	3.93147146	1496.161756
113.5:25.5	113.5	25.5	0.04607935	2	576.3865972	315.4203393	1571.006736	172.2324306	36.28798611	-125.7658333	1.343861163	3.818751309	1467.583047
113.5:30.5	113.5	30.5	0.982153121	11	32.63722222	19.97938321	1164.896806	167.4782639	39.94788194	146.9115625	18.499051	4.746308724	1446.824108
113.5:31.5	113.5	31.5	1.182153121	12	139.5832639	103.9378441	1053.051319	158.6265972	39.58319444	145.6520139	9.222777277	4.233721448	1467.583047
113.5:32.5	113.5	32.5	0.103193056	3	205.5621528	119.479895	930.1697917	149.0108333	39.53427083	137.1133681	6.792502189	4.245479173	1496.161756
113.5:33.5	113.5	33.5	0.221271845	5	118.7779861	77.68566793	757.4620833	147.2446528	41.70559028	119.0940278	13.0759275	4.497147918	1532.12271
113.5:35.5	113.5	35.5	0.299271487	6	561.09	497.9525722	630.2220139	121.7793056	46.29753472	113.6404167	8.767038822	3.92476568	1624.130537
113.5:36.5	113.5	36.5	0.421879245	6	962.1029861	327.5920231	619.125625	96.58763889	48.77166667	113.1768403	2.545705602	3.815877524	1679.077127
113.5:37.5	113.5	37.5	1.042170602	14	1182.862292	284.4602984	530.4498611	78.14631944	50.75569444	98.93336806	2.250905626	3.88943094	1739.252713
113.5:38.5	113.5	38.5	1.113420111	13	1129.529861	420.9113135	459.6553472	72.79618056	52.74322917	96.79510417	1.561199658	3.747914652	1804.134141
113.5:39.5	113.5	39.5	2.09517356	20	1365.581181	377.3497152	444.2566667	51.15625	56.02604167	109.6733333	2.632914588	3.868071894	1873.2325
113.5:40.5	113.5	40.5	0.48217075	5	1327.910903	207.6572735	370.9693056	49.62895833	59.87201389	99.58996528	3.042440005	4.031671915	1946.098661
113.5:43.5	113.5	43.5	0.05	1	1034.297431	61.34949917	206.3113889	32.82451389	69.95732639	62.65947917	9.388789852	4.387404641	2183.437657
113.5:50.5	113.5	50.5	0.123440591	3	928.0178472	131.7096202	373.4790278	-11.17451389	88.214375	108.0085417	4.480834931	4.414654493	2810.925115
113.5:52.5	113.5	52.5	0.312645688	3	984.5871528	133.0035491	381.0181944	-39.031875	94.44381944	122.9756597	4.685325325	4.341071433	3002.415694
113.5:53.5	113.5	53.5	0.312645688	3	1020.963889	102.1781958	374.8120139	-53.123125	98.9315625	126.6305903	5.24410063	4.599057727	3099.580617
113.5:62.5	113.5	62.5	0.009615385	1	342.9997917	49.88167179	352.2856944	-93.03479167	97.21347222	140.5235417	15.98275304	4.812679688	4004.060439
114.5:23.5	114.5	23.5	0.092074592	2	192.6502778	177.6960675	1957.147153	212.8650694	36.67930556	-139.7261111	2.573974735	4.064937558	1635.267562
114.5:24.5	114.5	24.5	0.10238387	3	414.8448611	203.5266368	1798.712639	194.1440278	37.47388889	-181.67625	1.611076504	4.138305737	1601.624176
114.5:26.5	114.5	26.5	0.04456328	2	368.1104861	329.3837345	1538.331319	174.5405556	37.90166667	-90.80670139	3.03418777	3.923989779	1555.634919
114.5:27.5	114.5	27.5	0.052139037	2	232.2540278	219.9119519	1552.822153	174.5686111	38.76131944	-14.92177083	4.633270258	4.032610218	1543.923573
114.5:28.5	114.5	28.5	0.052139037	2	341.9568056	249.0316118	1545.510972	162.8295833	39.386875	68.15072917	3.416345995	4.028280086	1540
114.5:29.5	114.5	29.5	0.190559441	3	258.6515972	220.1641659	1479.8325	162.9528472	39.92159722	143.7066319	3.932278579	4.147443407	1543.923573
114.5:30.5	114.5	30.5	1.237240191	12	31.76604167	32.02192044	1279.365903	170.8857639	40.28072917	170.2270139	15.17798514	4.518023186	1555.634919
114.5:31.5	114.5	31.5	0.325029063	4	145.2611111	110.2848169	1164.791597	158.8092361	40.13649306	167.9270139	6.890893206	4.213233935	1574.960317
114.5:32.5	114.5	32.5	0.258629776	3	59.64868056	26.49740511	918.0868056	154.3351389	39.96708333	146.5121528	16.98276095	4.580689417	1601.624176
114.5:36.5	114.5	36.5	0.389852795	8	130.7189583	131.2841071	553.3679861	136.1479861	48.99173611	105.7343056	11.07862487	4.204258124	1773.696705
114.5:37.5	114.5	37.5	0.50662832	9	215.4198611	270.1035529	529.4938194	126.2813194	50.92541667	103.7012847	9.458471633	4.164001385	1830.764867
114.5:38.5	114.5	38.5	1.849902376	19	222.0565972	191.8358132	461.6118056	121.0929861	52.82822917	100.8965278	9.798469946	4.076787134	1892.511559
114.5:39.5	114.5	39.5	2.867523983	23	1171.045903	359.408443	465.90625	59.77201389	55.95256944	122.1545139	1.619358331	3.831472754	1958.49432
114.5:40.5	114.5	40.5	2.414023278	18	1114.961111	245.6118503	389.0997222	64.49840278	60.52704861	107.0016319	1.73546616	3.945563833	2028.299781
114.5:41.5	114.5	41.5	0.538511775	6	1420.755625	71.21657649	359.4947917	38.49076389	63.84145833	102.1041667	6.013178155	4.307805989	2101.547049
114.5:45.5	114.5	45.5	0.032531501	2	1313.716389	132.5115644	248.6752778	-4.005555556	77.88159722	61.78552083	6.849897295	4.418419494	2422.49871
114.5:50.5	114.5	50.5	0.28374987	5	778.0844444	96.17228367	368.2763889	-13.33305556	90.31711806	105.7442708	7.958148032	4.731628352	2868.449058
114.5:51.5	114.5	51.5	0.211527648	4	810.1379167	111.8125136	386.7558333	-25.22131944	91.71010417	118.8695486	4.772236407	4.464189	2961.840644
114.5:52.5	114.5	52.5	0.309823653	6	1039.804167	138.9434272	405.2865972	-47.43423611	94.56229167	131.3230556	4.047242781	4.403365016	3056.337678
114.5:60.5	114.5	60.5	1	1	359.9520833	88.60123641	396.5003472	-75.80527778	98.0896875	166.4395833	6.249876261	4.614802162	3842.134823
115.5:29.5	115.5	29.5	0.25990676	3	163.0391667	213.3297376	1404.706528	167.4517361	39.56284722	143.7612153	7.014600062	4.197732548	1653.662602
115.5:30.5	115.5	30.5	0.318730289	4	182.7709722	183.1377613	1445.642014	161.0189583	40.08840278	197.3078125	6.153031528	4.11546133	1664.602055
115.5:31.5	115.5	31.5	0.313910599	4	328.2508333	262.6303724	1301.319097	148.0525	40.57420139	193.9449653	4.035749048	3.987314079	1682.676439
115.5:39.5	115.5	39.5	3.683237505	20	478.9273611	472.5329678	542.3645139	100.6520833	57.99236111	133.1205903	6.678471649	3.891784602	2046.118276
115.5:40.5	115.5	40.5	3.470239748	20	1006.025764	367.5381049	447.9534028	67.35930556	61.56677083	126.3058333	1.754620835	3.827478137	2113.030998
115.5:41.5	115.5	41.5	1.790824808	15	1463.196458	141.2827291	408.0143056	29.47111111	64.83916667	116.5742014	4.669948243	4.088698639	2183.437657
115.5:42.5	115.5	42.5	0.449198167	4	1327.893056	74.09717873	334.3039583	21.22583333	68.88034722	90.37166667	9.852914274	4.478086432	2257.011298
115.5:50.5	115.5	50.5	0.126975945	3	673.3358333	57.36756967	330.6407639	-17.2025	92.08135417	91.92201389	10.44253394	4.520813915	2928.97593
115.5:53.5	115.5	53.5	0.193650794	3	981.1179167	156.8546916	416.8117361	-63.03430556	98.75475694	146.56	3.752379894	4.409129924	3207.023542
116.5:25.5	116.5	25.5	0.129062114	3	569.5786806	249.3665916	1744.572778	183.2595833	38.12677083	-137.4645486	1.809975069	4.058724761	1790.670266
116.5:26.5	116.5	26.5	0.205985191	3	440.6725694	197.0051577	1751.268056	179.5108333	36.99954861	-86.27795139	3.064766079	4.142825597	1773.696705
116.5:28.5	116.5	28.5	0.183257919	2	42.21277778	39.13021358	1445.998125	181.5646528	38.42055556	53.74899306	14.07047594	4.621499048	1760
116.5:30.5	116.5	30.5	0.113910599	3	187.2661806	268.1942008	1413.615	160.4463889	40.71027778	195.9240278	9.373329812	4.0438235	1773.696705
116.5:39.5	116.5	39.5	1.883447163	15	30.51298611	56.17709941	562.9822917	122.3388194	60.64263889	128.9041667	18.99709704	4.536922495	2135.813662
116.5:40.5	116.5	40.5	3.67153845	21	461.3357639	361.1100826	532.2126389	90.73701389	62.95489583	143.6796528	3.947427519	3.916831288	2200
116.5:43.5	116.5	43.5	0.198504274	4	1265.434653	95.9623597	336.4325	11.71583333	73.73579861	78.71635417	8.326404631	4.535989457	2412.488342
116.5:50.5	116.5	50.5	0.373074865	7	789.4745833	121.7103594	323.1521528	-29.37083333	93.09965278	85.44381944	6.006410122	4.342273129	2992.323512
116.5:51.5	116.5	51.5	0.082531501	3	803.7342361	170.4210924	367.2710417	-38.08902778	94.56375	106.9811111	3.680676897	4.477821655	3081.96366
117.5:25.5	117.5	25.5	0.09965035	2	657.9217361	259.3027915	1676.464167	181.2422917	38.35253472	-67.6321875	1.808778882	3.970531205	1898.894415
117.5:26.5	117.5	26.5	0.213560949	3	486.3235417	234.0557993	1760.857361	181.2159028	36.65427083	-17.20947917	2.441861349	4.07785468	1882.896705
117.5:27.5	117.5	27.5	0.275332511	3	554.3525694	317.7366538	1932.678333	170.4966667	36.94197917	9.011666667	2.438344616	4.004994412	1873.2325
117.5:28.5	117.5	28.5	0.190833676	3	187.5981944	212.2403527	1820.926736	176.7792361	38.33739583	66.05	6.730940171	4.053684029	1870
117.5:36.5	117.5	36.5	0.096969697	3	227.2154167	185.5327067	678.430625	131.3360417	53.98795139	121.7596181	7.086206406	4.11900323	2066.712365
117.5:39.5	117.5	39.5	2.233186795	14	13.20983797	24.32999892	569.022724	118.0996358	60.5006775	123.0123073	18.01264738	4.405343097	2227.33024
117.5:40.5	117.5	40.5	3.153341591	17	470.586875	292.5248462	575.0499306	85.51958333	63.76784722	147.4900347	2.790103637	3.917322947	2288.951725
117.5:41.5	117.5	41.5	2.863075907	16	913.0400694	235.8318807	488.6868056	51.95673611	68.19979167	128.3847222	2.510679513	4.033409278	2354.102801
117.5:42.5	117.5	42.5	0.847080254	12	1456.590694	184.4950898	446.885	13.38423611	71.53701389	108.0377778	3.517203808	4.077523099	2422.49871
117.5:43.5	117.5	43.5	0.675480219	9	1307.394861	199.5954291	395.4634028	12.92618056	74.839375	85.07190972	3.452961604	4.111256103	2493.872491
117.5:49.5	117.5	49.5	0.320952721	7	682.1648611	107.1587097	312.1249306	-15.15201389	92.23340278	70.46607639	8.001798828	4.399296284	2972.036339
117.5:50.5	117.5	50.5	0.343174944	7	844.8347222	117.867256	353.3678472	-34.45555556	94.16944444	89.84006944	5.256356373	4.48325585	3058.31653
118.5:24.5	118.5	24.5	0.007575758	1	122.7193481	177.9496895	1193.305998	210.0409046	40.56000184	31.69835914	8.995579472	4.014501166	2028.299781
118.5:27.5	118.5	27.5	0.084498834	2	449.1671528	249.5067212	1880.777986	172.8934028	38.80746528	52.58614583	3.298906964	4.012131724	1983.053202
118.5:29.5	118.5	29.5	0.407575758	2	361.6596528	231.2470308	1722.748472	155.6461806	41.26857639	116.3014236	3.9294994	4.011979004	1983.053202
118.5:30.5	118.5	30.5	0.721486357	4	294.4646528	271.8235281	1459.598194	151.9175694	42.95142361	160.3421181	5.817816097	4.156607793	1992.18473
118.5:32.5	118.5	32.5	0.047296801	3	37.65819444	36.55256454	948.2825	153.3266667	44.35357639	132.5542014	17.05951962	4.632982267	2028.299781
118.5:40.5	118.5	40.5	2.421720877	13	419.9859028	232.326223	640.1045139	86.08458333	64.99170139	146.7833333	3.911701471	4.105799774	2379.663842
118.5:51.5	118.5	51.5	0.106060606	2	862.7096528	120.6869041	411.0800694	-46.005625	96.81208333	117.3613194	4.137843708	4.530474345	3212.678011
118.5:56.5	118.5	56.5	0.533333333	2	1373.977222	400.5522802	456.0390278	-109.1872917	105.2797222	189.9912847	2.103585402	4.090416233	3661.529735
118.5:59.5	118.5	59.5	0.066666667	1	408.8965278	119.8625445	332.6600694	-72.07694444	95.52809028	137.8067708	4.639794449	4.589536985	3943.158632
119.5:26.5	119.5	26.5	0.007575758	1	424.7564103	315.5985733	1623.146405	177.1159003	42.98656002	45.14380094	3.086129705	4.033463842	2101.547049
119.5:30.5	119.5	30.5	0.536637872	4	218.3005556	236.9725132	1362.718611	155.0072222	44.3553125	135.310625	6.046794629	4.12534168	2101.547049
119.5:31.5	119.5	31.5	0.321486357	4	32.07298611	61.58108831	1120.692778	156.5786806	45.16461806	147.4783681	18.93828303	4.586045027	2115.892247
119.5:39.5	119.5	39.5	0.543478261	2	39.14598181	55.01337286	646.096766	106.439012	58.56053975	74.65405765	15.1928072	3.994053332	2414.994824
119.5:40.5	119.5	40.5	0.937191434	6	389.6160814	189.272939	660.794659	80.27269558	66.25099419	118.6323327	4.204401031	4.196880897	2471.942556
119.5:41.5	119.5	41.5	0.270524767	5	577.4947222	136.3878272	516.1681944	70.0225	69.26555556	117.3826042	5.605050012	4.348489053	2532.390175
119.5:46.5	119.5	46.5	0.175252525	4	1060.553403	95.4840886	410.6543056	-16.52527778	87.91135417	70.09440972	4.782678097	4.317460338	2878.975512
119.5:47.5	119.5	47.5	0.175252525	4	946.4634028	125.7046065	385.3415278	-20.62034722	89.71645833	68.28684028	5.066792866	4.335378461	2955.706345
119.5:49.5	119.5	49.5	0.140038314	3	655.4179861	62.68011222	363.1947222	-14.301875	94.28753472	73.98986111	9.154673974	4.748835511	3115.156497
12.5:37.5	12.5	37.5	0.043478261	1	158.9502151	132.0144848	499.4596073	172.7415513	36.82064738	93.61685781	3.072246861	4.123436873	9730.493307
12.5:46.5	12.5	46.5	0.292241379	3	1375.601667	692.2723047	1092.181458	49.84590278	79.79381944	12.06774306	1.590274073	3.780191031	9880.425092
12.5:47.5	12.5	47.5	0.304741379	3	1265.270694	696.0635148	1162.161597	44.87291667	83.46232639	52.73190972	2.68726636	3.954042647	9903.055084
12.5:61.5	12.5	61.5	0.012931034	1	642.4104861	156.6345633	648.2611111	11.71770833	233.9859375	245.0232639	12.12981168	4.700901084	10338.24453
12.5:64.5	12.5	64.5	0.017241379	1	396.8526323	201.1076271	1396.009458	30.44001669	219.726475	514.4565068	7.160090208	4.624086698	10458.68061
12.5:65.5	12.5	65.5	0.017241379	1	339.8620907	251.5633889	1918.427897	36.8324937	217.5373548	656.4357092	9.946542382	4.255123635	10500.82378
12.5:66.5	12.5	66.5	0.012931034	1	135.3950202	174.5746593	2220.971736	48.46567968	217.525641	913.8808271	31.71347961	4.152577411	10543.94613
12.5:67.5	12.5	67.5	0.00862069	1	232.0032051	205.473554	1627.233974	36.94230769	209.1118729	789.4459309	NA	3.694017887	10588.0357
120.5:22.5	120.5	22.5	0.515151515	2	506.4878653	620.0497615	2855.437972	215.4962267	27.76200336	-95.13120309	5.444666719	3.688419672	2296.867432
120.5:23.5	120.5	23.5	1.522727273	3	635.9225387	803.7303876	2322.082812	202.3845901	39.09986783	-155.7505213	9.849226023	3.729009056	2267.708094
120.5:28.5	120.5	28.5	0.4	1	413.0233206	268.4083067	1680.864058	161.1886029	47.01846403	67.87100248	2.913855031	4.046873411	2200
120.5:29.5	120.5	29.5	0.484498834	3	229.5547917	196.0488298	1447.733333	162.3220139	46.43746528	96.74201389	4.598560023	4.103798178	2202.748283
120.5:30.5	120.5	30.5	0.521486357	4	18.29360713	40.70894463	1207.62347	163.7653028	46.13856672	112.3864905	24.04413333	4.409365538	2210.972637
120.5:36.5	120.5	36.5	0.074242424	2	59.58516629	81.20826142	720.2005822	118.9075775	54.49525116	4.884609966	17.81330369	4.295007418	2369.472515
120.5:41.5	120.5	41.5	0.227046506	4	316.11375	177.2565725	521.3922917	78.24979167	70.14128472	111.7742361	5.845284015	4.314021283	2623.909297
120.5:43.5	120.5	43.5	0.055555556	1	336.0929861	52.4771607	383.4481944	66.01180556	78.42326389	84.96208333	21.02697206	4.769743787	2750
120.5:45.5	120.5	45.5	0.05	1	732.3352083	150.7756471	427.8609722	21.87840278	86.42614583	73.57625	3.453736097	4.17023113	2887.369045
120.5:49.5	120.5	49.5	0.140038314	3	759.2479861	84.71032644	419.3525694	-23.07652778	94.97989583	83.1815625	5.820995013	4.409706659	3190
120.5:60.5	120.5	60.5	0.076975945	2	280.8152083	77.76503573	321.7035417	-68.1675	97.11375	138.3250694	7.046041906	4.61788457	4150.951698
121.5:23.5	121.5	23.5	3.022727273	4	1209.625442	918.125478	2461.344135	167.2988538	29.56949603	-115.4096879	1.160199029	3.443625342	2374.573646
121.5:24.5	121.5	24.5	2.515151515	4	1128.973619	875.3397916	2774.115675	164.2317041	39.60492922	-11.63888927	1.771611521	3.569719061	2351.531416
121.5:29.5	121.5	29.5	0.276923077	2	187.3161285	201.8509371	1470.252023	160.5797632	48.623166	27.84750894	9.269788492	4.243688193	2312.617565
121.5:37.5	121.5	37.5	0.184892402	4	103.9513128	90.18432184	679.848388	117.8052225	57.35470166	6.730332401	12.16725235	4.222219291	2513.205125
121.5:38.5	121.5	38.5	0.184892402	4	61.77281812	62.51456076	608.9915254	108.1285311	52.20839218	-40.25934263	NA	3.950368113	2558.534737
121.5:50.5	121.5	50.5	0.034482759	1	885.3960417	115.5047643	481.3700694	-51.09979167	97.29517361	113.0185069	4.359551027	4.46011028	3345.519392
122.5:40.5	122.5	40.5	0.015151515	1	157.4048272	178.9033043	715.4996548	82.82963872	69.01106233	128.5109396	16.4920471	4.232790933	2756.592099
122.5:42.5	122.5	42.5	0.065864834	2	134.256875	73.73316231	519.6413889	73.30659722	76.35868056	119.5893056	16.00172502	4.390788343	2868.449058
122.5:43.5	122.5	43.5	0.065864834	2	182.4988194	24.82859572	429.3261806	61.920625	80.31385417	99.49805556	24.18588479	4.95229084	2928.97593
122.5:46.5	122.5	46.5	0.176975945	2	289.7970139	85.24796498	424.7793056	37.03743056	90.25965278	80.82791667	8.233401224	4.418928742	3126.787489
122.5:53.5	122.5	53.5	0.090909091	1	505.8647222	99.41414724	444.4169444	-46.47388889	103.4262847	149.1209375	5.587001244	4.65018732	3663.181677
123.5:41.5	123.5	41.5	0.088932806	3	141.7420833	152.392139	758.7155556	78.66097222	75.73909722	143.4846528	15.33986865	4.299843742	2906.165859
123.5:46.5	123.5	46.5	0.237285223	3	136.3626389	12.03020013	402.4313889	45.06777778	91.33253472	81.78902778	19.09741485	4.683790154	3212.678011
123.5:54.5	123.5	54.5	0.034482759	1	696.3810417	200.9755348	482.0657639	-58.95916667	102.5000347	179.2975347	4.666186194	4.425340494	3818.442091
123.5:66.5	123.5	66.5	0.004310345	1	64.00375	32.58319671	278.02	-114.9685417	88.36479167	130.7265972	15.18913889	4.719154437	4886.031109
124.5:40.5	124.5	40.5	0.068181818	3	231.0100694	157.6638305	1041.050278	73.31243056	73.29506944	139.7134722	6.531144619	4.168819322	2951.60973
124.5:41.5	124.5	41.5	0.176811594	5	460.9754861	191.4219028	925.0626389	55.66034722	76.4225	159.9853819	4.446774542	4.286968993	3002.415694
124.5:42.5	124.5	42.5	0.08030303	2	276.1466667	116.5271923	738.8840972	60.84541667	78.99298611	142.3632639	7.164820641	4.293450077	3056.337678
124.5:45.5	124.5	45.5	0.067885036	3	130.3306944	10.1948899	434.5129167	48.42041667	89.49159722	88.6040625	20.012896	4.750085857	3235.197057
124.5:46.5	124.5	46.5	0.436988441	5	134.565625	12.99198467	422.0356944	40.12652778	93.78972222	85.76486111	17.78066158	4.608011683	3300
125.5:38.5	125.5	38.5	0.315591398	4	84.24248729	99.45211209	967.6768668	100.7530172	70.29121165	-62.22157072	20.64869457	4.459220264	2961.840644
125.5:39.5	125.5	39.5	0.233333333	2	83.98545832	92.09227943	1039.732476	90.09120125	71.0981457	54.49636522	18.78245046	4.221452869	3004.430062
125.5:44.5	125.5	44.5	0.126262626	2	185.49	26.21343029	564.6402778	47.08569444	87.08048611	107.9006944	14.86234063	4.687106252	3264.980858
125.5:46.5	125.5	46.5	0.419103405	4	158.9920833	27.41199187	462.1763889	32.69006944	96.24822917	93.96545139	16.81324804	4.647822102	3388.642796
125.5:54.5	125.5	54.5	0.630050505	4	694.7153472	213.4914857	566.7909722	-59.53965278	98.28413194	208.4671875	4.227153858	4.230963899	3967.631535
125.5:57.5	125.5	57.5	0.009615385	1	1028.177153	145.3362942	636.6563889	-86.52472222	95.68795139	268.6572569	5.136449794	4.416616652	4211.721738
126.5:33.5	126.5	33.5	2.163956153	14	272.6287242	309.870504	1593.215814	140.3754775	49.92582469	-64.14269335	8.151134253	4.017284407	2912.404505
126.5:34.5	126.5	34.5	2.163956153	14	75.05206319	93.55728134	1319.388943	136.224049	57.16762539	-302.558974	26.16929913	4.370207324	2935.166094
126.5:36.5	126.5	36.5	2.093130246	15	61.71166901	78.23324011	1228.42859	118.1510183	65.22046276	-148.4368617	26.1489874	4.381300062	2992.323512
126.5:37.5	126.5	37.5	2.359576345	15	48.56065976	63.4503118	1279.460187	113.644838	69.48424772	-71.16568134	31.07274994	4.425214088	3026.499628
126.5:38.5	126.5	38.5	1.207088897	13	240.6046528	176.6164556	1188.249583	95.04368056	72.23118056	-15.58895833	13.43507734	4.210140129	3064.245421
126.5:41.5	126.5	41.5	0.233333333	2	692.6451389	228.5913507	917.6513194	35.17138889	78.97434028	120.3561806	2.756380826	4.138940507	3197.577208
126.5:43.5	126.5	43.5	0.222222222	1	362.0302778	139.1800604	717.2646528	37.39090278	83.42822917	110.3167361	5.14595897	4.38099628	3301.832824
126.5:45.5	126.5	45.5	0.093642612	2	153.0079167	26.79527205	563.9045833	35.86173611	94.26364583	107.1884375	17.11873865	4.731693665	3417.089405
126.5:48.5	126.5	48.5	0.237373737	3	304.7231944	43.07952808	532.4263194	3.496388889	100.8991667	117.5296181	11.83402351	4.562868211	3608.268283
126.5:54.5	126.5	54.5	1.197979798	7	584.4738889	139.5587422	586.7227778	-54.23125	95.55868056	215.6984722	4.997520586	4.442130817	4044.650788
127.5:35.5	127.5	35.5	2.741054031	16	353.4368615	256.3233345	1426.126069	113.5443742	64.36555473	-228.663862	7.687637985	4.018511348	3068.19165
127.5:36.5	127.5	36.5	4.284858495	16	192.9295491	154.7772352	1264.653165	111.8049746	69.20341214	-150.8338144	10.99392089	4.291464965	3097.628125
127.5:37.5	127.5	37.5	3.770684065	17	202.5723712	156.4069932	1348.911029	104.4017919	73.59623636	-100.0881026	10.20827937	4.252358768	3130.654884
127.5:38.5	127.5	38.5	1.374709652	14	465.2158844	241.537224	1405.678142	82.50326706	76.55535039	-11.73852432	4.978573352	4.092538979	3167.159611
127.5:39.5	127.5	39.5	0.544094794	4	291.9054195	325.7147686	1188.682424	82.91500648	72.59183575	60.00298116	4.195736501	3.901723794	3207.023542
127.5:40.5	127.5	40.5	0.594444444	4	1201.187639	513.1375279	1002.553611	17.66548611	83.94673611	42.52583333	1.821110882	4.017088923	3250.123075
127.5:41.5	127.5	41.5	2.023500688	14	1065.761319	320.6506766	841.0325	14.03152778	81.32059028	71.06027778	3.337165527	4.156705717	3296.331294
127.5:42.5	127.5	42.5	1.566621181	17	695.12	201.8159576	745.7982639	24.98902778	82.84319444	77.75138889	4.96596469	4.300440583	3345.519392
127.5:43.5	127.5	43.5	1.727409748	13	540.3486111	201.0653387	698.3292361	26.26333333	85.04631944	88.51413194	4.182732483	4.234791928	3397.557947
127.5:50.5	127.5	50.5	0.111111111	1	203.8465972	74.87116997	550.8213889	-0.678055556	103.3219444	155.7363194	8.917736471	4.411443843	3831.096449
127.5:53.5	127.5	53.5	1.118826193	7	361.2891667	159.5314023	559.4605556	-37.67402778	97.95791667	199.4996181	8.719720761	4.519173119	4047.641288
127.5:54.5	127.5	54.5	1.718573668	8	438.6399306	137.3845455	578.6736806	-48.01048611	94.98690972	214.461875	7.394667635	4.420681583	4123.166259
127.5:71.5	127.5	71.5	0.111586464	3	170.5634722	145.3741958	303.6477083	-153.0083333	96.18090278	146.9714931	3.633348554	4.209005627	5585.141001
127.5:72.5	127.5	72.5	0.096661091	3	49.05243056	81.11140462	254.7344444	-150.7820833	104.4340625	124.7196875	12.32468224	4.778782646	5678.60018
128.5:35.5	128.5	35.5	3.737877529	15	181.9876072	178.7516744	1311.914937	127.1608125	68.38650694	-106.8307224	9.408899822	4.215018584	3174.791332
128.5:36.5	128.5	36.5	4.374473183	17	271.9225694	186.3501924	1145.307153	110.4595139	72.51246528	-76.314375	9.147774279	4.139681425	3203.248351
128.5:37.5	128.5	37.5	3.405400118	16	595.287949	268.6976761	1440.687935	82.97414542	76.55616986	-37.32864488	4.250750571	3.980839325	3235.197057
128.5:38.5	128.5	38.5	1.311765909	14	524.889468	331.4916923	1339.680022	83.76340011	68.14173839	67.49011068	2.653542909	3.959535921	3270.535124
128.5:41.5	128.5	41.5	1.423811787	16	1339.993194	293.1127314	810.2956944	4.480138889	84.31694444	44.22451389	2.76177711	4.057557735	3395.776789
128.5:42.5	128.5	42.5	2.744516554	17	879.0981944	275.5285788	686.7406944	18.605	85.29163194	55.64434028	3.973667756	4.130658368	3443.544685
128.5:43.5	128.5	43.5	1.294373941	16	575.4661111	154.1984358	631.376875	26.38625	86.89753472	66.97236111	5.672705154	4.331966473	3494.123638
128.5:45.5	128.5	45.5	0.180914407	5	226.4113889	124.327413	634.4983333	25.25104167	95.13125	87.37159722	9.312986061	4.661786371	3603.234658
128.5:47.5	128.5	47.5	0.085858586	2	432.15625	150.4156404	655.7247917	1.210208333	98.91246528	123.8966667	4.571852505	4.417526921	3722.163349
128.5:51.5	128.5	51.5	0.111111111	1	194.1147917	38.85573321	568.9550694	-15.27652778	103.7217361	178.8969097	11.47764993	4.593430758	3985.887605
128.5:56.5	128.5	56.5	0.322222222	3	949.0636111	227.3783606	593.8634722	-95.36916667	96.17597222	242.1117361	2.035110037	4.239517013	4355.777772
128.5:71.5	128.5	71.5	0.096661091	3	214.094106	122.3246802	267.9216922	-156.8771837	97.60632329	128.4711714	4.143689275	4.322493864	5644.404309
128.5:73.5	128.5	73.5	0.009615385	1	1.26857566	0.616122898	218.5262898	-152.0296223	115.2325305	118.4481648	25.69936371	4.264542278	5830
129.5:32.5	129.5	32.5	0.384387352	5	115.9500734	95.80739139	2064.407874	161.6401575	43.93373546	262.1739291	7.378844619	4.161374936	3220.201857
129.5:34.5	129.5	34.5	0.669094794	6	94.82627485	81.0066425	1964.78245	143.4040219	56.76686916	413.8518942	9.271351258	3.852937698	3257.560437
129.5:35.5	129.5	35.5	1.837507409	15	183.8904661	166.5679228	1253.331095	129.4028391	60.99830219	68.52769269	7.883841693	4.057746026	3281.615456
129.5:41.5	129.5	41.5	0.813142582	7	782.3315941	570.2094668	769.7389929	36.73103698	82.49489931	32.43688961	2.297378153	3.827567734	3495.854688
129.5:43.5	129.5	43.5	0.772593624	9	565.8234028	189.892098	591.4915972	28.68638889	88.75236111	41.40131944	3.173762123	4.229726831	3591.462098
129.5:44.5	129.5	44.5	0.112246964	3	448.8561111	169.9052207	583.3700694	29.72368056	92.16899306	46.06104167	4.724790573	4.26574666	3643.308936
129.5:49.5	129.5	49.5	0.191048415	4	166.4256944	71.34520759	624.0463889	-6.159097222	101.0718056	165.3545486	9.577305754	4.600878795	3938.553034
129.5:50.5	129.5	50.5	0.191048415	4	222.8865278	27.37346214	622.2501389	-16.60798611	102.5725694	188.6572569	11.61266315	4.660967721	4004.060439
129.5:52.5	129.5	52.5	0.060606061	1	259.3046528	53.66562013	585.0227778	-32.85722222	102.3788889	205.8743403	10.3198361	4.6675552	4140.736649
129.5:56.5	129.5	56.5	0.322222222	3	1142.911389	297.103477	589.8113889	-113.0930556	97.33229167	239.9077431	1.952157905	4.12705597	4434.241762
129.5:61.5	129.5	61.5	0.143642612	2	199.6488194	75.23191139	275.5511806	-99.998125	92.33954861	128.3350347	8.862454931	4.643633472	4832.49418
129.5:62.5	129.5	62.5	0.15395189	2	165.7279167	62.7064014	251.43625	-106.7817361	89.08284722	116.7669792	11.07967609	4.725911472	4915.658654
13.5:46.5	13.5	46.5	0.342241379	3	1040.42625	592.6047053	1289.271389	64.305625	82.9540625	-54.27461806	2.169337761	3.866988646	9772.681311
13.5:47.5	13.5	47.5	0.417241379	3	1239.858125	562.449663	1397.372222	42.18076389	85.70159722	19.38784722	1.818778416	4.034940203	9795.560219
13.5:58.5	13.5	58.5	0.004310345	1	102.5158333	70.57292839	644.8476389	59.61118056	247.4453819	-24.46572917	52.22475084	5.025977148	10122.98869
13.5:61.5	13.5	61.5	0.012931034	1	548.0928472	118.6395272	674.1702778	19.18104167	240.3355556	261.4176736	18.18367418	4.825599935	10235.3212
13.5:63.5	13.5	63.5	0.00862069	1	589.6706944	196.4631285	789.381875	15.73458333	229.0132292	320.1900347	11.02814007	4.594808075	10315.39626
13.5:64.5	13.5	64.5	0.017241379	1	595.7447917	167.5821368	1122.245486	17.44986111	222.7866667	430.2984375	9.27296561	4.600826224	10356.95419
13.5:68.5	13.5	68.5	0.00862069	1	140.2251843	150.7010007	1392.277368	39.12308565	219.5140483	806.4227512	6.882042885	3.900566737	10533.0385
130.5:31.5	130.5	31.5	0.673431641	6	220.0346843	200.2632652	2526.70379	162.5009023	42.36244076	330.5287896	3.121540583	4.018528766	3316.458955
130.5:32.5	130.5	32.5	1.093721496	6	287.1564705	286.1373467	2383.137369	149.5076042	46.80447919	291.3665358	5.161844766	4.059649865	3329.204109
130.5:33.5	130.5	33.5	0.8153735	7	197.20059	219.3069901	1957.642616	149.5021674	54.98133409	244.4881024	8.729202652	4.076316877	3345.519392
130.5:42.5	130.5	42.5	0.303511344	6	186.6651214	171.3967136	672.4517406	54.26316858	88.87316858	-22.84825941	5.636407784	4.160385055	3641.647979
130.5:46.5	130.5	46.5	0.03030303	1	171.6144444	97.97208977	558.7354167	29.68326389	98.5209375	61.14861111	10.57098433	4.669502669	3848.428251
130.5:48.5	130.5	48.5	0.060606061	1	264.5675694	125.0652553	620.0800694	0.227222222	99.09267361	131.7007292	4.640583649	4.509428263	3966.106403
130.5:52.5	130.5	52.5	0.060606061	1	261.4920139	40.30366598	612.9781944	-36.94333333	102.9307986	218.9330556	11.65921489	4.74802951	4226.061997
130.5:55.5	130.5	55.5	0.183874459	3	1202.067847	376.7326748	617.6959722	-113.4916667	99.61857639	232.8530903	2.066071173	4.049572918	4439.695936
130.5:62.5	130.5	62.5	0.097594502	2	142.7011806	28.3990918	251.6324306	-106.6148611	88.61864583	118.8945833	12.89361191	4.851931506	4987.744981
130.5:63.5	130.5	63.5	0.020618557	1	171.3520139	79.52566787	251.2508333	-115.9373611	83.49840278	116.0451042	8.219850719	4.593262818	5070.749452
131.5:32.5	131.5	32.5	1.072949257	7	488.3944423	330.4458231	2699.300971	137.4386065	41.19748502	147.4748026	2.872229429	3.85610492	3438.269914
131.5:33.5	131.5	33.5	1.156282591	7	322.4456908	288.8174602	2033.392605	140.0285279	44.5910279	279.0714243	4.760488107	4.00657241	3454.070063
131.5:34.5	131.5	34.5	0.623229155	6	263.2259548	193.2990529	1878.669714	136.2467165	54.81355673	294.5438461	5.51540786	3.982306169	3473.283749
131.5:42.5	131.5	42.5	1.131298111	9	127.5194379	116.1837819	706.1998065	53.70198355	87.06611399	-27.83461381	6.117144227	4.045584734	3741.617297
131.5:43.5	131.5	43.5	1.053592375	8	261.0873641	213.3947858	669.27447	41.28958051	92.72447635	-20.15782166	6.202209373	4.280982991	3788.218579
131.5:45.5	131.5	45.5	0.015151515	1	229.5928472	96.10586678	557.4896528	36.93472222	98.34010417	23.72836806	7.57884872	4.590151906	3889.087297
131.5:48.5	131.5	48.5	1.127272727	3	289.9028472	149.7927682	633.5046528	-0.69875	98.34899306	133.1973611	4.803528622	4.322261585	4058.090684
131.5:49.5	131.5	49.5	0.096969697	2	482.4688889	147.8367197	688.9842361	-26.29194444	98.64034722	182.0319792	3.536408345	4.409679115	4118.76195
132.5:33.5	132.5	33.5	1.181858931	8	348.0038279	266.3115942	1919.616795	142.3815878	43.09252532	211.5864128	3.210541325	3.953445278	3562.709643
132.5:34.5	132.5	34.5	0.802799585	5	358.0345468	224.1518268	1750.76689	128.1912723	55.18780007	165.4318201	4.203882441	3.958633403	3581.340531
132.5:35.5	132.5	35.5	0.337326652	5	264.4692352	215.5432591	1847.926568	129.9089332	54.69206575	410.5691387	4.405787971	4.005847252	3603.234658
132.5:42.5	132.5	42.5	1.271547792	10	101.4335189	109.3318243	733.086262	55.51821086	88.62963943	17.01483341	6.554709117	3.959828907	3842.134823
132.5:43.5	132.5	43.5	1.376160704	9	300.4092833	230.5941897	735.1078776	38.83586444	93.77596861	-0.89819878	5.076636811	4.214353853	3887.53135
132.5:48.5	132.5	48.5	1.060606061	2	160.2707639	113.9726061	628.3686111	6.335069444	99.38194444	129.2149653	6.839725986	4.427355369	4150.951698
132.5:53.5	132.5	53.5	0.066666667	1	513.5031944	205.8358023	662.2701389	-53.32270833	108.7979514	227.4029514	2.278857092	4.439560029	4466.866911
133.5:33.5	133.5	33.5	0.807526275	6	520.9383956	369.3300045	2159.07824	133.5549382	44.69695004	-34.26692749	1.791711966	3.787586768	3671.430239
133.5:34.5	133.5	34.5	1.13842142	7	252.9646127	195.7920564	1439.693515	136.4050707	54.92329986	89.65618897	6.09364651	3.960192561	3689.512163
133.5:35.5	133.5	35.5	0.699048731	6	399.0667111	272.3242198	1818.336141	122.4345501	59.9982051	257.1995909	3.730476563	4.029683659	3710.768115
133.5:42.5	133.5	42.5	1.26110048	11	233.7299763	175.0390303	773.3650794	51.84162257	88.24288308	58.04995331	6.583282328	4.009404464	3943.158632
133.5:43.5	133.5	43.5	2.863738934	13	556.6873611	245.7999342	813.5004861	27.06722222	98.42138889	27.8190625	3.211557547	4.201635679	3987.405171
133.5:48.5	133.5	48.5	1.03030303	2	62.46208333	25.16392548	646.4101389	12.62576389	102.0589236	132.4717708	13.25398088	4.719542834	4244.631904
133.5:55.5	133.5	55.5	0.783333333	3	1044.076667	315.8045202	688.311875	-100.7084028	113.1570486	227.3952083	1.15393953	4.138115658	4690.181233
134.5:34.5	134.5	34.5	1.280405779	8	140.7617417	142.1925675	1457.436499	146.4250221	56.6489804	62.27504059	4.981851254	4.116031257	3797.78883
134.5:35.5	134.5	35.5	0.877493941	7	381.4126571	261.4939325	1830.013362	124.9249236	64.37064382	236.8776626	3.414950453	3.967374983	3818.442091
134.5:42.5	134.5	42.5	2.382105819	10	208.4925373	129.5797309	820.0350877	52.57894737	81.32484901	99.10066149	2.297132492	4.00450182	4044.650788
134.5:43.5	134.5	43.5	1.99089846	11	508.4543332	296.6735486	856.1599931	30.27968452	97.8218984	64.16374541	3.570669153	4.07834772	4087.798919
134.5:46.5	134.5	46.5	0.068965517	1	148.2426389	91.37595425	680.2252778	23.69979167	105.3265278	87.95791667	7.098485544	4.683065176	4231.784494
134.5:50.5	134.5	50.5	0.672712418	5	1058.942153	414.7759001	842.2845833	-58.97291667	107.7302083	232.5007292	1.182172533	3.982960297	4454.660481
134.5:51.5	134.5	51.5	1.086745202	7	973.4927083	324.519677	784.1251389	-62.75305556	110.2018056	235.7327778	1.163412243	4.162792457	4515.362665
134.5:52.5	134.5	52.5	1.096360587	7	1269.423056	293.7165637	820.9186111	-85.15118056	112.4972569	249.3413542	1.170721178	4.173832569	4577.90345
134.5:55.5	134.5	55.5	0.95	3	866.2226389	294.8745765	725.1893056	-87.18326389	116.5528472	221.7995486	1.360074863	4.242678834	4775.824536
135.5:33.5	135.5	33.5	0.429841897	4	323.6180039	225.0948234	2528.584695	149.052212	47.46857567	74.54105873	2.246763587	3.782434212	3889.087297
135.5:34.5	135.5	34.5	0.900661867	7	306.6425975	300.3417658	1834.120623	140.498911	58.29752215	61.71263711	4.273161307	3.983688341	3906.161799
135.5:35.5	135.5	35.5	0.91760145	7	275.7365524	185.8960988	1854.9429	134.1038182	64.48654548	179.1874454	4.169744179	4.196582605	3926.245025
135.5:43.5	135.5	43.5	3.346266658	11	196.0476911	137.1932832	817.5584818	46.39194423	101.049839	68.82163969	5.726185799	4.222225809	4188.675208
135.5:44.5	135.5	44.5	1.828010684	8	532.5343291	266.5375441	817.8754106	20.63483498	105.284835	65.00962113	3.825530342	4.180092166	4233.213909
135.5:45.5	135.5	45.5	2.862493442	9	591.9854861	201.7445008	821.0289583	7.995416667	108.8573958	84.539375	3.381167591	4.431926661	4280.116821
135.5:46.5	135.5	46.5	0.114420063	3	403.238125	220.1405407	783.8161111	10.606875	109.1181597	106.9471875	3.316345729	4.31783153	4329.307104
135.5:48.5	135.5	48.5	0.370846395	5	60.00125	37.52363512	695.6272917	17.47055556	108.2257639	150.78875	11.13862455	4.90128382	4434.241762
135.5:52.5	135.5	52.5	0.534759279	5	602.8509028	359.5437501	690.4603472	-49.74659722	114.725625	189.6521875	1.592311988	4.056323151	4668.200938
135.5:55.5	135.5	55.5	0.783333333	3	744.4213012	294.2230416	740.0243592	-77.27642033	113.4518783	207.2500536	1.068287033	4.173540333	4862.447943
135.5:64.5	135.5	64.5	0.004310345	1	934.4588194	223.9889481	318.4738889	-165.9969444	88.3771875	145.7351736	0.568679776	4.120867802	5523.051693
136.5:34.5	136.5	34.5	0.747814247	6	302.1438748	279.729209	2183.44782	139.4055482	54.49782694	-67.32619096	4.863597121	4.003877986	4014.62327
136.5:35.5	136.5	35.5	0.868359025	9	336.6906546	319.0204644	2052.117212	129.1804362	67.24901256	201.1345736	6.352343941	3.951854269	4034.166581
136.5:36.5	136.5	36.5	0.688290438	7	455.8005262	489.5335378	2350.569469	114.2469167	63.56600217	467.2066459	4.673115301	3.959498987	4056.599561
136.5:45.5	136.5	45.5	1.610240334	5	669.5932792	279.5960133	914.7753216	5.316797279	111.6180126	95.0643841	2.873587951	4.22641575	4379.326432
136.5:48.5	136.5	48.5	0.370846395	5	233.455	213.6785587	773.3423611	6.292777778	110.4403472	166.340625	6.327958412	4.406270782	4530.077262
136.5:57.5	136.5	57.5	0.685431235	5	559.6111111	193.2747325	517.6664583	-77.55041667	116.7542708	180.8400694	1.44155471	4.41079594	5085.046706
136.5:58.5	136.5	58.5	0.318764569	3	605.5663889	175.1863009	452.1523611	-88.27020833	111.2679861	172.6836111	1.567592	4.313512537	5154.764786
137.5:34.5	137.5	34.5	0.716843874	9	126.2959427	155.4431067	1956.295257	152.7951458	55.79514585	16.50908355	11.42430866	3.993604955	4123.166259
137.5:35.5	137.5	35.5	2.545076359	13	769.2665972	467.5768775	1991.962222	108.64	65.37611111	114.2981597	2.441927102	3.778184354	4142.197484
137.5:36.5	137.5	36.5	3.636194918	14	1004.856901	624.7368661	1838.897477	83.79664667	68.93800793	220.9864825	3.112693228	3.749891887	4164.048511
137.5:45.5	137.5	45.5	1.564785789	4	474.6154679	347.1912448	940.5961872	15.12305026	102.4456309	132.6257571	2.231863722	4.092755626	4479.040076
137.5:50.5	137.5	50.5	0.08912656	2	127.40125	109.1498809	579.4584722	-5.818611111	114.1327778	153.595625	3.740786135	4.543060528	4735.113515
137.5:51.5	137.5	51.5	0.08912656	2	247.4120139	169.4401133	549.2065278	-20.58076389	115.3732292	145.3610417	2.762918969	4.3931116	4792.2646
137.5:56.5	137.5	56.5	1.066666667	3	691.300813	363.8904566	760.9924953	-73.33090994	111.6048539	185.7720092	0.915994024	4.039973783	5104.047414
137.5:57.5	137.5	57.5	0.855128205	4	727.1688194	261.711168	658.220625	-83.53055556	116.853125	205.3091667	1.031208167	4.34761458	5171.17008
138.5:35.5	138.5	35.5	5.26929055	15	1016.699669	587.7200593	1840.750632	95.54067124	65.18566245	65.30071941	1.20579893	3.71568354	4250.329399
138.5:36.5	138.5	36.5	5.391420232	15	929.2684028	431.1961618	1460.938056	88.98	71.00951389	127.3720833	1.475162581	3.79066456	4271.627325
138.5:37.5	138.5	37.5	2.919915697	13	192.3405316	195.81864	2094.381559	121.0950864	73.87657744	531.9586798	6.889541138	4.08429167	4295.637322
138.5:38.5	138.5	38.5	0.261198946	3	261.1555024	233.2550809	1832.292624	115.0471584	65.87601746	487.3966508	2.916529465	4.060714801	4322.314195
138.5:56.5	138.5	56.5	0.7	3	351.9892365	302.9583543	807.3713421	-53.59973091	93.38869501	197.5495828	1.295149187	3.962307233	5192.186437
139.5:34.5	139.5	34.5	1.006472256	9	210.0030644	224.5446078	2248.90429	150.3751375	42.89237889	34.13187664	2.818572283	4.005244428	4340.472325
139.5:35.5	139.5	35.5	3.254348503	13	197.0950938	285.4418804	1556.331788	141.439552	64.5931779	9.238276885	4.759289404	4.050226695	4358.554806
139.5:36.5	139.5	36.5	4.866737925	14	480.4344444	534.9927745	1569.880556	114.9595833	70.27729167	42.30243056	6.653351866	3.89183963	4379.326432
139.5:37.5	139.5	37.5	1.920323622	12	598.4890245	398.9742266	1771.130023	96.57542605	73.83150244	273.6135301	3.522191562	3.95540458	4402.749141
139.5:38.5	139.5	38.5	1.213593291	8	369.5029902	330.1527185	1928.556064	102.4835199	65.76081253	417.1182908	4.262413469	3.951043021	4428.780871
139.5:39.5	139.5	39.5	0.445576163	3	133.5502137	194.9824988	1774.561598	107.3884573	74.15834363	445.788871	10.32148662	3.930042219	4457.37591
139.5:40.5	139.5	40.5	0.821212121	4	125.9952494	138.7724431	1534.817043	102.0802005	79.44754744	407.8374508	14.87993701	3.89808768	4488.485268
139.5:42.5	139.5	42.5	0.076923077	1	274.7940051	250.2140442	1269.228093	73.34407216	100.5940722	305.8185183	3.400504994	4.114037732	4558.036858
139.5:47.5	139.5	47.5	0.05	1	301.9766778	215.8390553	876.1481128	8.109412327	102.4686181	140.9098456	2.516456962	4.02885241	4772.022632
139.5:57.5	139.5	57.5	0.333333333	1	608.1219457	294.4719152	708.8744175	-73.78872599	95.30168992	191.3274013	0.925036855	4.109977245	5346.045267
14.5:46.5	14.5	46.5	0.287931034	3	787.4528472	368.1604851	1192.40625	67.52284722	84.31104167	-59.58767361	3.03109467	4.007916802	9664.98836
14.5:47.5	14.5	47.5	0.400431034	3	1102.388125	430.6530704	1234.95625	43.70034722	87.15173611	-0.883159722	2.037106574	4.056789584	9688.121593
14.5:57.5	14.5	57.5	0.004310345	1	232.4309028	51.69435364	657.3706944	57.57916667	247.3083333	-77.13017361	42.07152065	5.010606143	9983.371174
14.5:60.5	14.5	60.5	0.00862069	1	294.4041667	72.85192066	701.9559028	38.49791667	252.7609375	196.3178819	21.27489543	5.135056588	10093.66138
14.5:61.5	14.5	61.5	0.021551724	1	446.1774306	125.9518326	668.3327083	25.26833333	247.3091319	256.4811458	19.46340545	4.82482979	10132.54657
14.5:62.5	14.5	62.5	0.012931034	1	439.595	111.8598274	605.7703472	22.92097222	242.4227083	257.641875	17.41164458	4.880881508	10172.47266
14.5:64.5	14.5	64.5	0.017241379	1	630.463125	175.2530627	812.65875	11.33138889	227.8444097	351.049375	9.56069243	4.670170678	10255.39858
14.5:65.5	14.5	65.5	0.00862069	1	778.8396528	206.6181809	1073.461042	4.222986111	222.0363542	425.1685069	9.000145853	4.693267014	10298.37366
14.5:68.5	14.5	68.5	0.012931034	1	168.2124407	173.8777532	1267.503954	34.00843437	216.172641	673.946758	9.054391193	4.1529533	10433.19702
140.5:35.5	140.5	35.5	1.196595539	9	34.79362155	45.97453076	1555.059669	148.500647	61.14007009	-42.21821531	8.560629725	4.219149669	4466.866911
140.5:36.5	140.5	36.5	1.87576311	10	168.8415882	182.6476429	1424.061573	128.632595	63.21274072	21.6772377	6.871403804	4.092592588	4487.137172
140.5:37.5	140.5	37.5	1.898088868	10	443.5519961	286.4661416	1400.334602	105.3750529	71.88720563	99.81290044	3.919216529	3.976980143	4510
140.5:38.5	140.5	38.5	1.92748773	10	363.2985305	296.9019413	1552.513082	99.38219159	78.85180964	255.0425959	4.412857622	4.029409329	4535.416188
140.5:39.5	140.5	39.5	2.472212932	8	380.36961	315.0189342	1669.925994	90.52351811	82.990532	361.1022097	5.400419331	4.023251461	4563.343073
140.5:40.5	140.5	40.5	1.123431641	6	299.1430452	256.3482608	1459.767714	89.9862631	87.01889096	370.9343811	6.894534349	4.117827313	4593.734864
140.5:41.5	140.5	41.5	0.845687646	5	226.1970336	176.991508	1284.212766	83.36683786	86.85420248	310.6586143	4.651215076	4.222691577	4626.542986
140.5:42.5	140.5	42.5	0.283216783	2	292.3889939	218.4226347	1309.547319	67.59447107	99.19632293	327.5908377	4.542080784	4.2105795	4661.716422
140.5:43.5	140.5	43.5	0.115384615	1	320.0449389	220.5563056	1375.508125	63.8989899	98.82840166	424.2522424	2.722857308	4.2537381	4699.20206
140.5:45.5	140.5	45.5	0.826923077	3	64.63157895	54.05962646	1119.625	57.1875	100.2456395	270.752907	NA	3.906287909	4780.889039
140.5:51.5	140.5	51.5	0.058823529	1	147.3836343	147.9486335	595.86649	-9.555325493	118.6668967	147.2119761	3.562462059	4.449586581	5075.519678
140.5:59.5	140.5	59.5	0.038461538	1	595.9320139	200.2347418	535.0890278	-91.35076389	108.8940278	178.3095139	0.641491865	4.245928705	5566.695609
140.5:63.5	140.5	63.5	0.014925373	1	1271.338681	205.3336176	392.4706944	-180.9482639	97.68194444	175.245	0.190052408	4.365006619	5846.580197
141.5:38.5	141.5	38.5	1.769061011	8	89.12911826	100.524303	1247.370111	109.2226114	69.72456072	108.9588049	8.13539362	4.114450659	4642.208526
141.5:39.5	141.5	39.5	1.277394345	7	421.8175582	279.8777605	1415.69826	85.64224359	78.75509082	200.7885378	4.204302035	3.978559567	4669.496761
141.5:40.5	141.5	40.5	1.491491841	6	254.1787748	211.6487375	1286.019434	88.97753986	78.78393084	274.6481938	9.498310859	4.010941682	4699.20206
141.5:41.5	141.5	41.5	0.297202797	2	150.6174089	141.2379742	1269.644467	84.96311475	85.33766673	278.3039654	7.201883936	3.904195569	4731.278897
141.5:42.5	141.5	42.5	0.442307692	2	269.0188791	279.7469722	1222.034545	63.2081651	94.04263998	247.2925355	12.3462637	4.171891292	4765.679385
141.5:43.5	141.5	43.5	1.013014763	5	196.691258	231.0713746	1258.37488	65.76085797	102.0627627	319.902499	10.0698113	4.179748612	4802.35359
141.5:44.5	141.5	44.5	0.903846154	3	129.6828303	101.9902676	1303.671623	62.31895911	103.18894	350.1649311	15.27337608	3.990352765	4841.249839
141.5:45.5	141.5	45.5	1.033216783	4	82.09046961	122.8702493	1179.351975	59.33310031	109.2788724	325.9880042	12.9404852	3.942150548	4882.315025
141.5:46.5	141.5	46.5	0.917832168	4	119.4260238	80.28377763	889.4633333	34.64266667	103.446618	161.9268592	7.09035027	3.927439213	4925.494899
142.5:39.5	142.5	39.5	0.813636364	5	150.3612903	93.37879043	1353.84058	102.8405797	65.81403104	215.9644735	2.959391713	3.882581075	4775.824536
142.5:42.5	142.5	42.5	1.186091686	5	458.6415386	373.6690086	1369.197599	52.41930487	91.2496079	346.3521444	7.618020364	3.993801339	4869.907597
142.5:43.5	142.5	43.5	2.513014763	6	525.4420833	349.2581103	1328.436875	44.99173611	102.7191667	388.39	5.102667709	4.156448252	4905.802687
142.5:44.5	142.5	44.5	0.974553225	5	312.1584861	194.62534	1226.226255	46.94326075	108.274858	282.6576782	6.424797678	4.314360755	4943.885112
142.5:45.5	142.5	45.5	0.865384615	3	77.77722027	80.64869674	1172.122718	55.19523327	112.4643305	327.2737597	14.67176843	4.022964451	4984.104734
142.5:49.5	142.5	49.5	0.166666667	1	352.4489541	250.0030208	785.6927283	-13.64750449	119.8393869	156.8041515	2.659776499	4.104227523	5165.317028
142.5:50.5	142.5	50.5	0.111111111	1	301.7439697	189.3616346	713.5982973	-11.64417468	117.7707786	152.3618487	2.26114627	4.211102751	5215.43862
142.5:54.5	142.5	54.5	0.128664799	3	129.8456023	90.06976563	710.7963671	-19.83269598	97.83735478	168.2329153	2.340543747	3.954668479	5433.599176
143.5:41.5	143.5	41.5	0.038461538	1	54.01428571	41.27935937	1149.045455	70.07575758	79.78628389	159.9007177	5.296330452	3.849056721	4941.437038
143.5:43.5	143.5	43.5	2.186091686	6	466.9814583	315.1157314	1195.722222	42.08027778	100.0811458	322.5338542	5.527899901	4.122598112	5009.530916
143.5:46.5	143.5	46.5	0.038461538	1	72.92031008	79.92907034	900.8433584	27.9608396	107.3107124	151.5634602	10.39839751	4.05585878	5127.699289
143.5:49.5	143.5	49.5	0.111111111	1	163.7270981	179.6653907	789.3958575	-6.33517228	112.635211	141.2782617	7.206338935	4.283384231	5263.93389
143.5:52.5	143.5	52.5	0.014285714	1	22.52172534	20.40831813	684.4925468	-5.376466857	106.8850274	129.9264548	6.244012594	4.076013348	5416.871791
143.5:59.5	143.5	59.5	0.014285714	1	216.9095434	221.709094	454.5803939	-62.15115776	97.73165474	158.8928939	1.058451034	4.02812669	5831.037644
143.5:64.5	143.5	64.5	0.014925373	1	1080.246042	389.8903139	286.2938889	-183.5416667	97.74565972	134.0326042	0.147356777	3.941652656	6168.832953
144.5:43.5	144.5	43.5	1.436104218	4	196.4870455	203.0232105	1077.880357	50.24981839	99.79408923	149.8656005	9.748432934	4.332357102	5113.521292
144.5:44.5	144.5	44.5	0.115384615	1	61.88431373	91.51798467	847.8307087	59.77362205	99.7266135	132.2238711	7.749570161	3.97975111	5150.067961
145.5:43.5	145.5	43.5	0.14764268	2	58.2191092	102.7865522	1077.024066	54.77638506	94.65813552	74.5855187	20.92982757	4.1689925	5217.758139
145.5:44.5	145.5	44.5	0.14764268	2	333.2846873	310.4860215	1215.11276	35.49035608	93.65971092	157.7821145	4.122148315	4.017583648	5253.579732
146.5:64.5	146.5	64.5	0.014925373	1	1315.535486	277.2342153	312.1118056	-180.7118056	97.10243056	137.1803819	0.412688706	4.173848391	6425.356021
147.5:45.5	147.5	45.5	1.038461538	2	253.5864865	234.9140397	1353.292867	35.28395062	99.46984805	84.35696951	4.483733257	4.141750256	5497.79956
147.5:62.5	147.5	62.5	0.029850746	1	858.2030556	180.6735931	316.0279861	-129.81125	101.6054167	127.745	0.576179013	4.271372656	6380.948205
147.5:63.5	147.5	63.5	0.029850746	1	1169.129306	264.4633005	308.7172222	-158.933125	99.39586806	127.3309375	0.477245239	4.194856776	6446.037543
147.5:65.5	147.5	65.5	0.014925373	1	1066.998056	286.6516028	291.5263889	-171.2285417	97.17857639	123.075	0.619150389	4.007929656	6579.802429
148.5:64.5	148.5	64.5	0.2	1	842.9195139	224.6666224	269.0615278	-148.6921528	98.92243056	109.8801042	0.51407405	4.184086449	6600
148.5:70.5	148.5	70.5	0.014925373	1	64.66479167	72.73863359	207.2203472	-138.9706944	96.77583333	89.32538194	5.018542022	4.605604503	7015.896236
15.5:47.5	15.5	47.5	0.229310345	3	845.2446528	331.9101538	971.5867361	57.38090278	88.76284722	14.19784722	2.75095727	4.008611964	9580.741099
15.5:61.5	15.5	61.5	0.012931034	1	294.4095139	75.21797496	641.5104167	31.95756944	254.2023611	233.5026042	20.68228817	5.172807349	10029.92522
15.5:62.5	15.5	62.5	0.017241379	1	343.5925	74.72522387	611.8088889	24.44979167	249.4940625	257.1864931	16.76093721	5.007679568	10070.25819
15.5:64.5	15.5	64.5	0.012931034	1	470.2170833	150.5853895	639.4281944	13.26555556	233.2438542	313.4264583	12.77212429	4.865036713	10154.01891
15.5:68.5	15.5	68.5	0.017241379	1	215.8106552	194.3383068	1308.834415	29.37966932	211.5837691	632.5224722	6.462908685	4.462535558	10333.56183
15.5:69.5	15.5	69.5	0.012931034	1	94.07904085	110.2573526	1291.325044	35.62966252	213.3248497	702.1057931	8.183616447	3.84685421	10380.87665
150.5:59.5	150.5	59.5	0.081318681	3	257.625508	188.2864674	475.2794623	-43.53798062	93.7779916	185.2421359	0.797065892	4.073137581	6471.329075
151.5:59.5	151.5	59.5	0.081318681	3	308.5587402	249.9806615	463.4233871	-48.11965998	97.78832613	185.0952621	0.661979475	4.058940452	6565.074257
154.5:59.5	154.5	59.5	0.038461538	1	175.2494452	182.1119966	520.861518	-50.37623909	106.8741987	216.9412027	1.202646561	4.091702011	6849.211633
155.5:50.5	155.5	50.5	0.080875646	3	327.965296	316.2409354	1240.798192	-1.800233304	89.6075792	377.0950669	0.053384434	3.97942425	6516.049417
155.5:61.5	155.5	61.5	0.053386912	2	856.27875	301.2554058	414.4184722	-115.4001389	111.8585417	139.6858333	0.580816341	4.052591628	7055.451793
156.5:50.5	156.5	50.5	0.080875646	3	191.112344	232.3511944	1025.820388	6.302357836	87.53562555	347.4158608	0.429682571	3.98115027	6618.307941
156.5:52.5	156.5	52.5	0.168131868	3	92.34738416	150.6892899	768.0907823	-0.303736921	110.382895	280.2088378	0.23722933	4.273993222	6701.880333
156.5:53.5	156.5	53.5	0.230769231	2	210.2448187	215.4976302	774.4500576	-9.826065055	115.5254974	291.7478006	0.287185546	4.211689108	6745.969167
157.5:52.5	157.5	52.5	0.297802198	3	477.5161111	267.6782574	939.2284722	-14.19486111	116.2582639	346.7397569	0.127696589	4.322751409	6803.124282
157.5:53.5	157.5	53.5	0.374725275	3	702.8119444	332.5791156	939.7602083	-31.20618056	117.1340972	351.6265278	0.024978827	4.155453828	6846.561181
157.5:54.5	157.5	54.5	0.321978022	3	928.7690972	296.8006911	918.1222917	-48.47472222	116.2379514	358.205625	0.043795478	4.086469895	6891.480247
157.5:55.5	157.5	55.5	0.220879121	3	848.5003472	374.054369	823.4056944	-50.04277778	117.4060069	333.6027431	0.051715121	4.067633881	6937.852694
157.5:65.5	157.5	65.5	0.014285714	1	456.3980556	130.6691678	280.6699306	-129.1885417	104.3592014	118.5197569	1.168921329	4.398389432	7475.145484
158.5:52.5	158.5	52.5	0.235164835	3	403.8639561	340.7028114	1021.959342	-4.499718627	104.7346925	371.4593416	0.207594227	3.973710833	6904.636124
158.5:53.5	158.5	53.5	0.374725275	3	610.0074506	409.9216291	1012.051381	-19.94123849	117.3217823	362.3248187	0.094873107	4.061404705	6947.438377
158.5:54.5	158.5	54.5	0.297802198	3	499.7393056	317.2135945	877.7638889	-21.64090278	116.37125	350.3645833	0.043329295	4.124646253	6991.709376
158.5:55.5	158.5	55.5	0.451648352	3	818.0595139	401.8282028	829.7536111	-47.00736111	119.3433333	355.8204514	0.031157238	4.110604121	7037.421403
158.5:56.5	158.5	56.5	0.220879121	3	663.6496528	286.3948265	710.1456944	-47.72479167	122.6024653	305.3323264	0.039842707	4.268342396	7084.546563
158.5:63.5	158.5	63.5	0.038461538	1	969.0254861	183.9934645	403.9826389	-137.444375	102.0052778	161.3220486	0.663123382	4.400407367	7451.637404
159.5:55.5	159.5	55.5	0.259340659	2	213.8398611	220.4398915	732.150625	-11.86284722	119.8463542	303.6289236	0.42300523	4.298773011	7137.296407
159.5:56.5	159.5	56.5	0.283516484	3	752.2597917	392.8336633	736.1334722	-50.52756944	124.3265972	301.9286111	0.120857603	4.03665279	7183.766422
159.5:59.5	159.5	59.5	0.014285714	1	63.7176781	66.02367832	552.6226913	-41.36147757	113.7885224	252.276858	1.384177208	3.907747189	7331.316389
16.5:56.5	16.5	56.5	0.004310345	1	31.46298405	24.01080093	508.0702354	75.23823083	246.8797239	-218.685841	58.38234647	4.461577217	9739.815193
16.5:62.5	16.5	62.5	0.017241379	1	279.025	89.25983334	646.7819444	23.25798611	257.2918403	251.2428819	19.25403678	5.105453783	9968.209468
16.5:63.5	16.5	63.5	0.017241379	1	284.3996528	80.50221055	586.2623611	18.71076389	249.05625	270.8118403	19.35905345	5.053370211	10010
16.5:64.5	16.5	64.5	0.017241379	1	413.1993056	89.96656786	579.9545833	8.323888889	238.7153819	304.2453819	19.82125199	4.826448414	10052.8205
16.5:68.5	16.5	68.5	0.017241379	1	323.2851125	274.8093196	1132.810886	19.54350959	204.1320513	474.9905732	5.250375807	4.334349778	10234.13895
16.5:69.5	16.5	69.5	0.017241379	1	120.1938503	154.7350629	1134.294118	31.25534759	209.2930834	592.9677026	9.788747509	3.790734371	10281.9113
160.5:54.5	160.5	54.5	0.153846154	1	561.0899814	401.3021682	882.6981679	-20.64668367	102.4997081	338.5208483	0.635915261	4.040132651	7193.024399
160.5:55.5	160.5	55.5	0.307692308	1	856.4736111	460.0794204	858.0392361	-44.65645833	118.6925	314.4098958	0.31054277	3.983607597	7237.465026
160.5:56.5	160.5	56.5	0.168131868	2	443.7676389	658.3627983	701.6021528	-32.49034722	124.1112153	262.1959028	0.553246498	4.022044745	7283.295957
162.5:58.5	162.5	58.5	0.018238283	2	105.4484966	169.0473846	572.6969932	-32.92647915	121.1122174	213.2825329	1.033703767	3.961428761	7576.437157
162.5:68.5	162.5	68.5	0.014925373	1	198.0949306	145.337699	170.05375	-134.0872222	98.83638889	77.31416667	2.332983822	4.299174507	8116.181368
163.5:59.5	163.5	59.5	0.091208791	2	131.9090336	146.1543601	511.4205882	-39.52542017	117.964998	196.0712851	0.252949909	3.998766086	7723.53546
163.5:60.5	163.5	60.5	0.076923077	1	115.7858983	118.389057	465.2343851	-47.24026079	123.3604337	184.045149	0.402419969	4.496088694	7772.727964
164.5:59.5	164.5	59.5	0.052747253	2	86.07599396	91.28905607	501.9265224	-27.77453447	123.7302502	204.9564267	0.893687558	3.831399366	7822.384547
165.5:55.5	165.5	55.5	0.014285714	1	46.9164557	56.08610566	674.4329114	23.16455696	95.37530076	191.1601841	5.517021656	3.723839204	7742.312316
165.5:62.5	165.5	62.5	0.067672626	3	213.7281745	171.9837442	422.7316215	-80.6258178	105.3516128	157.6708576	0.108631311	4.377159701	8069.082971
165.5:67.5	165.5	67.5	0.067032967	2	437.4404861	152.9181832	227.0434028	-141.4417361	95.01486111	105.1623264	0.808310732	4.391732494	8338.26121
166.5:54.5	166.5	54.5	0.105494505	2	215.568	157.6243616	745.847	19.013	82.3092963	193.4257037	1.609720826	4.080396278	7803.025054
166.5:60.5	166.5	60.5	0.014285714	1	181.1735551	174.3494576	457.013494	-39.42688619	115.1207329	186.9032647	0.52946545	4.355008637	8068.333161
166.5:62.5	166.5	62.5	0.067672626	3	139.5567361	142.4780206	422.4343056	-75.45631944	104.8770139	161.1278819	0.088980265	4.378494382	8166.712925
166.5:65.5	166.5	65.5	0.053386912	2	745.278125	184.1848779	349.8892361	-140.19125	94.35128472	140.9673611	0.292355629	4.228506565	8323.010273
166.5:68.5	166.5	68.5	0.07206823	2	616.4508333	208.0538634	218.4565278	-159.8711111	98.81118056	94.45045139	0.642187525	4.184215009	8489.263808
166.5:69.5	166.5	69.5	0.043496802	2	117.2471016	108.415473	154.9344881	-139.6628021	100.8128924	69.06382833	3.063435264	4.12815676	8546.794721
167.5:54.5	167.5	54.5	0.11978022	2	141.2070485	106.1853642	796.7026432	22.90748899	77.0186001	195.0961617	2.236716866	3.957658559	7905.472788
167.5:63.5	167.5	63.5	0.038461538	1	140.5425694	141.0157068	384.5221528	-84.89729167	101.5080903	145.0360417	0.237805349	4.339878261	8315.010523
167.5:68.5	167.5	68.5	0.057142857	1	495.0950694	223.3889658	208.5236806	-155.3772917	99.91177083	87.24590278	0.617578913	4.366357379	8583.524917
168.5:54.5	168.5	54.5	0.105494505	2	56.32	44.56789876	807.42	29.94	79.90428571	174.6342857	NA	3.630824924	8008.120878
168.5:67.5	168.5	67.5	0.028571429	1	697.3740972	215.443272	262.4415972	-158.9741667	96.5909375	109.7532292	0.489240356	4.242307855	8622.905543
168.5:69.5	168.5	69.5	0.014285714	1	42.18509589	83.55752501	147.3555068	-140.0324384	103.3252005	58.97269435	3.278838158	4.209727205	8734.443314
17.5:62.5	17.5	62.5	0.012931034	1	157.421436	108.7547995	673.0492858	27.21208968	263.576673	229.3999802	22.12985938	4.65451052	9866.331638
17.5:63.5	17.5	63.5	0.021551724	1	264.6229987	100.7089633	615.2795489	16.47347905	256.1167082	283.6918753	21.58603326	4.905037734	9908.551862
17.5:64.5	17.5	64.5	0.012931034	1	424.6794444	82.68706667	582.364375	1.274583333	245.6200694	305.9763542	23.74284291	4.845384346	9951.808881
17.5:66.5	17.5	66.5	0.012931034	1	609.2170833	197.1059863	662.8938194	-8.824166667	225.1480556	383.3452083	15.02437055	4.765421245	10041.37939
17.5:67.5	17.5	67.5	0.017241379	1	927.7488194	304.0318622	789.2113889	-22.59381944	217.4938542	367.4501042	4.869751096	4.383263985	10087.66574
17.5:68.5	17.5	68.5	0.021551724	1	593.5964999	354.669846	830.7254129	-1.754744885	209.6393523	303.8278434	4.358531207	4.288229889	10134.93463
17.5:69.5	17.5	69.5	0.017241379	1	249.8544271	188.7060374	915.2274362	17.70371639	213.8133318	419.4985901	5.34021312	4.351056607	10183.17239
170.5:64.5	170.5	64.5	0.038461538	1	51.91833333	59.70037104	379.6883333	-86.41472222	98.13736111	130.2812153	0.149284444	4.686017328	8658.614208
170.5:69.5	170.5	69.5	0.029211087	2	126.8613396	155.552655	159.6380729	-142.3614571	100.7800359	65.25352424	5.510600471	3.865106437	8923.569913
172.5:62.5	172.5	62.5	0.038461538	1	456.6175	146.2424194	428.5763194	-77.52604167	99.14409722	130.5780556	0.488777719	4.449835294	8758.652864
172.5:67.5	172.5	67.5	0.014925373	1	479.771875	102.9755175	264.3118056	-138.2367361	97.09833333	98.79791667	0.463069014	4.5242526	9007.247082
173.5:65.5	173.5	65.5	0.082597999	3	67.94354167	67.59287802	276.8833333	-92.35131944	92.63739583	90.57777778	0.607441206	4.412179258	9002.544085
173.5:66.5	173.5	66.5	0.067672626	3	181.4027083	104.5051513	260.6945139	-109.5046528	91.48840278	92.58513889	0.597292056	4.292871515	9052.806195
173.5:68.5	173.5	68.5	0.014925373	1	464.5013194	194.8912963	229.1529167	-143.9963194	99.2996875	87.56611111	0.288426384	4.305558536	9156.46766
174.5:65.5	174.5	65.5	0.044136461	2	247.3254167	180.9913475	298.3128472	-99.77826389	91.66270833	93.28333333	0.261097226	4.125272161	9100.796668
174.5:67.5	174.5	67.5	0.014925373	1	477.6918056	165.7096809	262.7606944	-133.1709722	91.74743056	100.9395139	0.2837549	4.304033849	9201.287953
175.5:63.5	175.5	63.5	0.038461538	1	274.7886111	226.3766715	386.591875	-76.67673611	97.27118056	101.6535069	0.158132477	4.367755069	9104.119946
175.5:66.5	175.5	66.5	0.014925373	1	370.8795833	246.3435738	288.2170833	-115.3578472	88.083125	100.5261111	0.327875612	4.077162054	9248.507988
175.5:68.5	175.5	68.5	0.044136461	2	625.2915972	206.6239409	251.6073611	-148.5114583	95.52413194	98.37385417	0.216628304	4.32448109	9350
176.5:68.5	176.5	68.5	0.044136461	2	744.7753472	213.9731373	273.1109722	-153.451875	95.60715278	99.3653125	0.202944856	4.214879798	9447.200644
177.5:62.5	177.5	62.5	0.052747253	2	155.0483311	172.355055	446.8702613	-59.45008307	93.74522943	107.9683516	0.380253503	4.127977702	9258.968625
177.5:64.5	177.5	64.5	0.08195834	3	34.92355034	50.91745281	347.3639773	-71.52014617	95.9902705	84.96206758	1.105856445	4.455702459	9350
177.5:66.5	177.5	66.5	0.014285714	1	379.2147917	169.9433812	317.5366667	-112.9028472	87.99472222	100.1269444	0.308669722	4.233515991	9445.279244
178.5:64.5	178.5	64.5	0.096244054	3	110.9152567	140.1425873	376.8956123	-75.88715228	94.31163244	85.8678345	1.136716723	4.096232244	9449.761902
178.5:65.5	178.5	65.5	0.028571429	1	145.7615278	89.28713789	348.875	-87.72201389	91.82138889	91.45920139	0.752449952	4.423491889	9496.383522
179.5:62.5	179.5	62.5	0.091208791	2	137.1661706	134.2210041	494.9652778	-54.94022817	103.609251	122.6050347	0.071980294	4.169030456	9460.639513
179.5:63.5	179.5	63.5	0.091208791	2	92.54365983	88.58076436	464.4403948	-57.22930904	108.2672187	128.0957768	0.120933073	4.14462328	9504.662014
18.5:57.5	18.5	57.5	0.004310345	1	26.1377122	16.22511625	526.9124227	72.37315564	259.1882598	-204.8280287	86.19540267	4.1117978	9567.47093
18.5:59.5	18.5	59.5	0.047788606	2	22.91184424	14.01222966	524.986371	63.27906977	270.6280281	-85.57265677	64.15752237	4.743624462	9643.054495
18.5:63.5	18.5	63.5	0.012931034	1	209.2653627	100.1866215	622.78215	18.76944402	264.7104162	269.3203445	24.8558041	4.846624699	9807.288106
18.5:66.5	18.5	66.5	0.017241379	1	530.295625	129.0913642	551.9566667	-11.47118056	229.0296875	340.2474653	15.29161608	4.827257686	9941.468704
18.5:67.5	18.5	67.5	0.021551724	1	833.0292361	287.3123294	577.1924306	-24.861875	222.5547917	302.8321875	6.376627237	4.50993522	9988.218059
18.5:68.5	18.5	68.5	0.021551724	1	806.0525694	360.833472	633.815	-19.58701389	220.1473611	233.4851389	3.878906995	4.404733711	10035.95536
18.5:69.5	18.5	69.5	0.021551724	1	273.2401501	215.3655111	813.8173859	11.27329581	219.24465	296.7045386	4.797519982	4.451442438	10084.66658
18.5:70.5	18.5	70.5	0.012931034	1	145.7170213	133.5107563	927.1340426	14.48510638	227.2290889	482.949141	6.905386448	3.872295737	10134.33767
19.5:63.5	19.5	63.5	0.012931034	1	130.9507087	76.03668822	594.8359086	21.40939854	266.0836943	257.0586198	28.44199017	4.600146789	9706.214504
19.5:64.5	19.5	64.5	0.017241379	1	257.2399306	46.92451092	580.7414583	8.401805556	257.5606597	319.7622917	38.68745065	5.354108347	9750.369224
19.5:65.5	19.5	65.5	0.017241379	1	352.5797222	66.38167966	545.3516667	-3.648958333	244.6244792	335.4532292	29.12349343	5.22541421	9795.560219
19.5:66.5	19.5	66.5	0.021551724	1	405.3517361	89.42780043	502.8627778	-11.02333333	234.6129514	318.9391667	20.48667431	4.882494953	9841.773214
19.5:67.5	19.5	67.5	0.021551724	1	585.68125	147.0541966	483.43	-18.88465278	228.4573611	279.9421528	13.73472941	4.918126583	9888.993882
19.5:68.5	19.5	68.5	0.021551724	1	717.8234722	269.7820508	544.9352083	-22.45361111	224.923125	237.7919792	7.558518171	4.487862017	9937.207857
19.5:69.5	19.5	69.5	0.017241379	1	448.0230369	326.2516859	735.923458	-5.838246222	222.3874482	280.2715483	3.199336708	4.338100824	9986.400753
19.5:70.5	19.5	70.5	0.017241379	1	205.0371035	168.790274	813.9084381	5.193297427	229.2736896	406.5711832	5.902100205	4.044896776	10036.55817
20.5:49.5	20.5	49.5	0.004310345	1	619.2574306	314.6763336	818.1080556	63.73395833	117.0178125	62.08114583	4.681427916	4.336212304	9098.137172
20.5:64.5	20.5	64.5	0.017241379	1	164.5900456	76.83171398	580.0847529	13.8934455	261.5019524	318.0118362	34.09275699	4.898947067	9649.953368
20.5:65.5	20.5	65.5	0.021551724	1	248.7465278	86.36541828	539.1261111	1.460625	250.335625	338.7927778	23.04463434	4.936970777	9695.61241
20.5:66.5	20.5	66.5	0.021551724	1	296.7752778	99.53743601	492.8428472	-6.939166667	241.4011111	317.7690625	17.73700225	4.952680177	9742.299523
20.5:67.5	20.5	67.5	0.021551724	1	455.7992361	74.43884635	487.5447917	-16.95208333	233.8664931	304.8095486	19.21409273	5.077632639	9790
20.5:68.5	20.5	68.5	0.012931034	1	638.230625	150.2744811	509.9454167	-26.00194444	228.4286111	275.1398611	15.38883102	4.846669833	9838.699101
20.5:70.5	20.5	70.5	0.012931034	1	307.75	223.5201287	629.5067976	-10.4358006	222.3031765	319.2731115	4.88029474	3.83181932	9939.034158
21.5:64.5	21.5	64.5	0.012931034	1	34.09513274	26.15408771	574.2676991	20.87859513	260.750991	308.9057199	47.00727463	4.128039542	9549.748688
21.5:65.5	21.5	65.5	0.021551724	1	67.51770368	54.43479496	512.6328635	10.96132692	255.7642783	321.9444955	42.83101606	4.882834605	9595.884535
21.5:66.5	21.5	66.5	0.021551724	1	234.3232639	95.39511045	488.993125	-4.207083333	248.2009028	319.0729861	18.88919282	4.888223714	9643.054495
21.5:67.5	21.5	67.5	0.017241379	1	346.9479861	61.88685579	468.5525694	-14.83104167	238.78875	308.0291319	23.71114302	5.006033858	9691.24347
21.5:69.5	21.5	69.5	0.012931034	1	652.5955469	272.368609	555.0067471	-34.55004123	230.0775629	297.738518	8.772351801	4.526403487	9790.617958
21.5:70.5	21.5	70.5	0.017241379	1	365.6979695	268.2095886	586.5748731	-21.46869712	224.4014009	323.3175202	3.900976837	4.049435173	9841.773214
22.5:60.5	22.5	60.5	0.004310345	1	49.49469697	25.98489212	648.4984848	47.62079125	272.6563815	-21.94422348	81.50415134	5.151171499	9273.98512
22.5:62.5	22.5	62.5	0.004310345	1	110.0406944	41.99403906	578.334375	29.94680556	274.406875	214.0175347	74.93030024	5.421619548	9359.70085
22.5:65.5	22.5	65.5	0.017241379	1	35.14939094	26.23724869	495.6568605	10.93380832	258.7115861	305.0908883	53.21254539	4.753009423	9496.383522
22.5:66.5	22.5	66.5	0.021551724	1	147.7433333	63.0940234	486.9333333	-0.3875	253.5534722	319.9133681	22.29131699	5.026453164	9544.045264
22.5:67.5	22.5	67.5	0.021551724	1	273.0729861	69.4395602	465.8588889	-13.80743056	243.8019444	310.1896181	28.33737755	4.974676172	9592.731623
22.5:68.5	22.5	68.5	0.017241379	1	417.6014583	63.29397229	473.7339583	-26.58597222	235.9296528	313.1931597	26.08490634	5.015866876	9642.42708
22.5:69.5	22.5	69.5	0.021551724	1	577.2021403	152.9221332	561.3965168	-36.47674337	235.0701316	335.1907876	15.0415408	4.665713787	9693.116114
22.5:70.5	22.5	70.5	0.017241379	1	339.8650502	251.2520461	609.0728984	-24.85787207	234.7307934	350.0034286	7.218331486	4.304148634	9744.78322
23.5:65.5	23.5	65.5	0.017241379	1	38.65349741	21.02582333	522.5165155	10.17972798	258.8403183	321.1606128	34.04680538	4.30794824	9397.116579
23.5:66.5	23.5	66.5	0.021551724	1	130.7959722	56.28198015	510.050625	0.341666667	256.5942708	333.9968056	26.98538697	4.978501519	9445.279244
23.5:67.5	23.5	67.5	0.021551724	1	223.9591667	53.98475736	480.38625	-12.405625	248.0362153	316.7482292	28.87529492	5.065014111	9494.472076
23.5:68.5	23.5	68.5	0.021551724	1	374.2440972	76.57481409	491.7434722	-26.48840278	240.3709722	327.0715972	25.3272357	4.966583504	9544.679146
23.5:69.5	23.5	69.5	0.021551724	1	422.7882088	114.5140002	553.3887991	-31.91680135	237.4252125	345.7455699	18.55070162	4.782623662	9595.884535
23.5:70.5	23.5	70.5	0.017241379	1	335.2497772	188.1336294	645.5753024	-28.15709739	236.5920315	382.6066612	8.324173331	4.419846766	9648.072346
24.5:58.5	24.5	58.5	0.5	1	31.26937969	17.94898338	669.2558695	54.26427218	261.1427444	2.154307011	88.28194566	5.139151716	8987.747215
24.5:59.5	24.5	59.5	0.504310345	2	49.30699136	18.20050731	671.3247447	52.74045562	265.2725737	-49.47647058	96.09722137	5.090491824	9028.715302
24.5:60.5	24.5	60.5	0.254310345	2	88.44906602	38.34174222	633.1860395	44.39045602	265.577088	-36.57264108	63.01622486	4.913690309	9070.832376
24.5:65.5	24.5	65.5	0.017241379	1	30.74859287	19.25305762	518.1658068	12.48968105	260.8195422	318.6970568	58.71741486	4.394555247	9298.091202
24.5:66.5	24.5	66.5	0.021551724	1	128.8240278	50.03892241	519.54375	1.093402778	257.2427083	338.1713542	37.41252255	5.099299219	9346.764146
24.5:67.5	24.5	67.5	0.021551724	1	225.6320833	56.20494046	491.5734722	-12.70756944	249.9000694	321.4901389	28.03170967	5.04786747	9396.472742
24.5:68.5	24.5	68.5	0.021551724	1	366.9234028	72.98660099	485.95375	-27.62090278	243.7558333	315.8626042	25.61610317	5.0588656	9447.200644
24.5:69.5	24.5	69.5	0.021551724	1	416.39375	110.1709491	520.2184028	-34.17527778	240.3151736	322.8572917	24.24855518	5.007480966	9498.931519
24.5:70.5	24.5	70.5	0.021551724	1	301.623154	141.4462941	600.2238924	-27.76863572	242.8650448	347.9070521	9.795991957	4.564346088	9551.649072
24.5:71.5	24.5	71.5	0.012931034	1	94.12	94.2825484	654.0366667	-15.79	248.909187	400.674878	11.44748418	3.694452763	9605.337058
25.5:65.5	25.5	65.5	0.012931034	1	71.25756426	35.18339033	489.8099452	12.1721871	260.4256593	296.9505702	43.04239873	4.918589347	9199.315192
25.5:66.5	25.5	66.5	0.021551724	1	144.1535417	49.43001472	516.2013889	1.448125	255.995	333.8828125	30.77600384	5.154558235	9248.507988
25.5:67.5	25.5	67.5	0.021551724	1	224.5261806	41.2241671	494.9927778	-12.46055556	250.1930903	323.4606597	28.67084575	5.092186981	9298.74185
25.5:68.5	25.5	68.5	0.017241379	1	308.9422917	51.26795691	454.6703472	-25.18736111	246.2883333	288.6877083	29.44217873	5.072138336	9350
25.5:69.5	25.5	69.5	0.021551724	1	326.3798611	115.9073918	440.176875	-30.41493056	243.15625	265.7576042	18.8513633	4.885899875	9402.265684
25.5:70.5	25.5	70.5	0.021551724	1	280.7561306	187.1058308	508.6564584	-24.93784608	242.6914942	294.1911806	12.26104242	4.377782747	9455.522196
25.5:71.5	25.5	71.5	0.012931034	1	185.2954939	98.11190794	536.9627383	-17.15857886	253.9768891	310.223822	18.12370491	4.075688988	9509.752888
26.5:58.5	26.5	58.5	0.5	1	74.99805556	31.53958926	616.171875	49.37916667	251.4425347	34.40711806	65.00258382	5.271183451	8783.484502
26.5:59.5	26.5	59.5	0.5	1	82.24455892	30.44973603	620.2643915	46.84816484	255.3689982	30.31300261	72.2601738	4.862444888	8825.400841
26.5:66.5	26.5	66.5	0.017241379	1	186.978125	39.28673627	528.8302778	-2.217361111	253.4588542	342.349375	36.02818322	5.113071971	9150.519111
26.5:67.5	26.5	67.5	0.017241379	1	240.7597917	39.44870801	508.9768056	-13.78513889	249.7148611	334.4143056	29.13146162	5.187234879	9201.287953
26.5:69.5	26.5	69.5	0.017241379	1	328.666875	94.11216159	433.7963889	-24.20458333	244.2259722	264.1548958	17.33594429	4.635476165	9305.895981
26.5:70.5	26.5	70.5	0.017241379	1	333.2023679	167.9357594	475.3966769	-21.23569794	242.8780173	276.7968506	9.587739127	4.339010575	9359.70085
27.5:66.5	27.5	66.5	0.017241379	1	218.5969444	49.3088556	536.7661111	-4.711875	250.2915972	346.8338194	26.57553816	5.115019162	9052.806195
27.5:67.5	27.5	67.5	0.021551724	1	233.325	46.58667922	499.1361111	-11.63340278	248.6035764	325.2359375	28.57043219	5.13790426	9104.119946
27.5:68.5	27.5	68.5	0.017241379	1	235.2913194	81.60548598	439.465625	-14.82076389	247.8945139	277.6444444	25.06303298	4.885418971	9156.46766
27.5:69.5	27.5	69.5	0.017241379	1	225.1017361	67.96197362	430.2523611	-10.89875	245.2531597	266.9893403	30.95583487	4.817346374	9209.831703
27.5:70.5	27.5	70.5	0.021551724	1	260.4868525	103.8085013	469.7773579	-6.454495355	252.0845671	276.5690246	15.14489406	4.575440718	9264.194514
27.5:71.5	27.5	71.5	0.012931034	1	165.3746269	90.47268054	480.9850746	3.229850746	260.0902111	281.7553449	11.38657379	3.763440895	9319.538615
28.5:65.5	28.5	65.5	0.012931034	1	247.2008333	33.90438065	579.2445139	-0.420972222	248.8568056	336.3321875	32.32708263	5.255141536	8904.566244
28.5:66.5	28.5	66.5	0.021551724	1	253.4969444	45.46024046	554.8084722	-6.019652778	246.6548264	352.4421528	31.3491087	5.281629827	8955.378272
28.5:67.5	28.5	67.5	0.021551724	1	258.4825	50.390639	510.8911111	-9.941666667	246.0366319	328.9701042	22.33434236	5.130033877	9007.247082
28.5:68.5	28.5	68.5	0.012931034	1	247.8052083	102.4016563	470.1101389	-9.630763889	246.3128125	300.1656944	17.43607545	4.874309182	9060.154524
28.5:70.5	28.5	70.5	0.017241379	1	238.1316557	136.9091662	492.8344274	-0.030999271	254.5228202	300.8023094	11.93001813	4.679260267	9169.013033
28.5:71.5	28.5	71.5	0.012931034	1	95.56343284	65.37817432	477.6679104	9.675373134	264.8850506	288.4958674	11.16272259	3.700191498	9224.928184
29.5:62.5	29.5	62.5	0.010309278	1	92.70722222	27.34303645	626.2554861	25.356875	246.8282292	188.581875	46.92487669	5.147419598	8659.312906
29.5:64.5	29.5	64.5	0.00862069	1	195.9569444	24.85835052	594.5809722	7.009375	245.4920139	283.9889583	40.68821764	5.321269261	8756.580383
29.5:65.5	29.5	65.5	0.017241379	1	249.3906944	28.20370833	589.2794444	-1.83625	244.0448264	335.0919444	35.78067422	5.286983344	8806.872317
29.5:66.5	29.5	66.5	0.021551724	1	289.3688889	53.66849794	571.4505556	-8.41	242.3669097	357.7604514	29.22005033	5.210049589	8858.244747
29.5:67.5	29.5	67.5	0.012931034	1	299.5966667	57.61614203	533.6152778	-10.73652778	242.2764931	341.275	16.72110415	5.098652522	8910.678986
29.5:69.5	29.5	69.5	0.012931034	1	150.6497255	73.74683645	475.846268	2.973734976	245.6985614	303.8132819	23.40719056	4.939635277	9018.658437
29.5:70.5	29.5	70.5	0.017241379	1	280.4808824	117.982708	540.1798319	-0.031512605	255.6371034	340.4537111	12.54661095	4.531344622	9074.166628
30.5:66.5	30.5	66.5	0.00862069	1	189.7754167	87.50407677	546.8336111	-5.094305556	238.8110764	331.9377778	21.80314112	4.881835911	8761.415411
30.5:69.5	30.5	69.5	0.017241379	1	189.4150386	87.39214398	509.7600938	1.164192064	245.5303489	325.4665947	17.66585553	4.744827993	8923.569913
30.5:70.5	30.5	70.5	0.012931034	1	181.4176723	100.7696127	559.5708734	6.065862139	256.4527516	364.7611048	12.52173977	4.13174292	8979.665918
31.5:68.5	31.5	68.5	0.00862069	1	190.8070833	126.9148846	532.375625	-5.725833333	243.2081944	327.5223264	12.06446165	4.870302015	8773.146528
31.5:69.5	31.5	69.5	0.017241379	1	184.512583	74.0170303	535.9767986	-1.092899242	248.6724248	336.8095481	16.58635592	4.859467871	8828.827782
32.5:67.5	32.5	67.5	0.00862069	1	216.9034291	151.8165263	561.5742233	-13.86129836	238.0718614	324.8094664	15.23050448	4.807053844	8622.905543
32.5:69.5	32.5	69.5	0.00862069	1	126.1708325	63.04445183	518.2923476	-1.010094213	256.0367808	307.4711671	15.63075721	4.933252869	8734.443314
33.5:49.5	33.5	49.5	0.010309278	1	103.2743056	22.1100161	556.9593056	81.46770833	109.5805556	91.20409722	38.52856382	4.88636997	7723.53546
33.5:66.5	33.5	66.5	0.00862069	1	70.42585224	63.24275068	531.06291	-1.348317023	233.371301	275.9891253	38.55339122	4.680319513	8472.856661
33.5:67.5	33.5	67.5	0.012931034	1	252.1954167	219.0396784	566.2517361	-12.98631944	238.3591667	316.0616319	21.70967472	4.625972271	8527.660875
35.5:49.5	35.5	49.5	0.010309278	1	150.5090972	33.72637116	545.5875	76.18979167	105.2844097	117.9512153	31.84342877	4.710609754	7513.893797
35.5:68.5	35.5	68.5	0.004310345	1	211.2383333	52.1802778	490.9742361	-9.586319444	244.9683681	260.6079167	32.11264229	4.974947784	8395.385637
37.5:55.5	37.5	55.5	0.010309278	1	176.0720833	22.816218	664.8765278	47.97291667	148.1074653	227.4911111	40.24304136	5.004545516	7539.615375
4.5:61.5	4.5	61.5	0.00862069	1	122.651036	147.2071306	2173.257361	69.06870229	192.8573099	645.3295129	16.69771655	3.992657295	11166.49005
41.5:61.5	41.5	61.5	0.004310345	1	170.8438889	35.49412027	627.6409028	12.74576389	191.356875	308.5540972	41.51189423	4.927276346	7436.195264
41.5:67.5	41.5	67.5	0.004310345	1	109.5905512	46.49324575	471.511811	-5.753042233	236.5203953	215.3121582	24.86809317	3.827918619	7779.730072
42.5:57.5	42.5	57.5	0.010309278	1	131.3373611	19.99469912	614.6729861	38.33805556	144.4075	272.6938194	51.19862938	4.945916547	7133.056848
43.5:48.5	43.5	48.5	0.05	1	91.20055556	41.82393055	378.7976389	84.77548611	87.64961806	135.6630903	26.30850613	4.530566163	6644.764857
44.5:40.5	44.5	40.5	0.025	1	1850.964931	597.248604	504.0947222	58.55375	41.94611111	224.0200694	1.551568374	3.623539461	6299.841268
44.5:43.5	44.5	43.5	0.125	1	364.6675694	210.2690875	656.8936111	98.00402778	44.85645833	295.9491667	10.23198851	4.112166398	6377.154538
44.5:47.5	44.5	47.5	0.05	1	67.26256944	53.00420071	337.2438889	89.84423611	81.39284722	124.3506597	31.66843398	4.630401214	6504.898154
44.5:48.5	44.5	48.5	0.1	1	63.35888889	54.71726651	375.6689583	83.89493056	88.3159375	136.3191319	32.50714576	4.583074662	6541.070249
44.5:49.5	44.5	49.5	0.075	1	112.4311806	40.09149934	400.8947222	73.92854167	94.7384375	148.0032292	24.27801371	4.616081675	6578.882884
44.5:50.5	44.5	50.5	0.05	1	158.2571528	37.06387389	426.8828472	63.57027778	100.3107292	163.5903125	23.92617261	4.715604941	6618.307941
45.5:51.5	45.5	51.5	0.010309278	1	194.3877778	71.89963909	445.0477083	54.83236111	103.3844444	177.8341667	19.00090369	4.54283162	6557.697767
46.5:50.5	46.5	50.5	0.025	1	43.49604167	17.57224724	368.135625	70.19875	99.60586806	146.7024653	42.19377279	4.867601434	6414.047084
47.5:60.5	47.5	60.5	0.448232323	7	151.7260417	27.33739837	598.1498611	12.66930556	151.816875	325.9024653	45.01802826	4.944740905	6810.234945
48.5:52.5	48.5	52.5	0.025	1	88.20027778	56.34930395	482.03875	52.81798611	104.7433333	208.8252083	27.88949052	4.78624373	6299.841268
49.5:53.5	49.5	53.5	0.010309278	1	102.5594444	62.565998	507.0152083	46.10583333	106.3098264	227.5073958	28.3702511	4.804147508	6247.767601
49.5:68.5	49.5	68.5	0.004310345	1	29.14089936	21.36853782	389.55803	-28.12762313	230.6110922	188.5354605	48.76733589	3.997943572	7129.663386
5.5:44.5	5.5	44.5	0.487643678	3	875.9393056	400.0325606	940.6490278	86.725	58.30399306	38.22368056	1.225592785	3.815166884	10597.17415
5.5:45.5	5.5	45.5	0.487643678	3	543.6486111	385.3764653	965.8270833	97.87048611	59.71857639	20.05277778	2.741631083	3.940739128	10615.99736
5.5:58.5	5.5	58.5	0.012931034	1	123.1528596	107.3901221	1505.091508	67.1067591	199.374347	61.63673393	17.82372761	4.049153606	10958.67236
5.5:59.5	5.5	59.5	0.012931034	1	155.3591837	187.9904488	1812.913076	66.59561602	204.9383225	258.1257301	24.72235982	4.281491322	10992.2973
5.5:60.5	5.5	60.5	0.017241379	1	340.5057482	294.0988615	2478.990619	56.84300561	200.6685264	503.5600634	15.65975082	4.293516113	11026.91707
5.5:61.5	5.5	61.5	0.021551724	1	425.9550064	288.7526728	2417.806732	51.17588411	198.7357799	600.5124612	7.334670385	4.400224951	11062.52232
5.5:62.5	5.5	62.5	0.012931034	1	299.1407487	238.9163365	2180.521958	57.5637149	181.3084517	787.70266	6.504741788	4.121824652	11099.10357
52.5:53.5	52.5	53.5	0.025	1	162.9972222	48.49055742	529.7185417	39.61888889	101.151875	240.9442361	17.60547527	4.902776281	5953.226016
53.5:49.5	53.5	49.5	0.125	1	41.28902778	23.31063936	230.9791667	66.92652778	90.539375	96.02864583	41.55242252	4.721931577	5662.596578
53.5:68.5	53.5	68.5	0.019235718	2	20.95415555	18.50705152	424.5822531	-39.9244186	213.4245397	216.0944059	76.4387908	4.78829578	6788.880615
54.5:54.5	54.5	54.5	0.010309278	1	232.9825694	71.62016836	558.636875	29.63625	99.339375	265.4354861	16.73980665	4.771300342	5812.331718
54.5:68.5	54.5	68.5	0.019235718	2	9.62575508	11.9852429	430.2559033	-39.6727073	210.5260774	225.0996533	66.18577303	4.25322712	6705.490288
57.5:52.5	57.5	52.5	0.083823529	2	541.8629167	77.45171049	429.5867361	14.28284722	87.18215278	201.5589583	13.16689404	4.416418526	5416.871791
57.5:64.5	57.5	64.5	0.013925729	2	120.725	36.62255206	632.1789583	-23.09715278	165.6111806	380.8543056	33.65065217	4.912954383	6168.832953
58.5:52.5	58.5	52.5	0.123544572	3	416.6179167	109.5358065	378.5945139	16.92673611	88.60295139	179.4677778	16.42594496	4.538305269	5321.090114
58.5:53.5	58.5	53.5	1.113235294	3	565.1747917	153.804347	441.5520833	6.596736111	89.49256944	215.6831597	11.07325967	4.437849661	5376.51374
58.5:54.5	58.5	54.5	1.088235294	2	681.3171528	190.2511331	547.6266667	-1.692638889	91.66152778	274.0450694	5.625132501	4.316880994	5433.599176
58.5:55.5	58.5	55.5	1.088235294	2	336.0685417	82.15153315	562.2635417	12.90180556	95.4165625	285.2774306	13.68066577	4.750478148	5492.294602
58.5:61.5	58.5	61.5	0.00862069	1	337.4088889	118.1735631	672.6465972	-18.03194444	135.7102431	374.8514583	14.50579802	4.505289978	5875.482959
58.5:62.5	58.5	62.5	0.012931034	1	286.2392361	101.66274	663.3784722	-22.96270833	142.8471875	376.1970486	16.33102477	4.6179313	5944.072678
58.5:65.5	58.5	65.5	0.004310345	1	131.8949306	48.39341096	551.0279167	-36.02458333	172.5188194	338.3681944	31.16303515	4.766293618	6157.052866
59.5:52.5	59.5	52.5	0.064721043	3	352.341875	34.73064604	349.1758333	16.99055556	89.73795139	167.2244444	21.79618804	4.831751784	5225.868349
59.5:55.5	59.5	55.5	0.058823529	1	457.0199306	114.437558	612.4271528	9.868402778	94.89097222	307.8316667	9.998818517	4.676448345	5400.092592
59.5:59.5	59.5	59.5	0.039027149	2	354.4613889	181.1826964	630.2785417	-5.015833333	121.6482292	330.518125	16.41666913	4.445187834	5654.042801
59.5:60.5	59.5	60.5	0.039027149	2	430.8540972	198.4574035	628.4395833	-18.06298611	128.6210417	338.6131944	10.80321062	4.339677784	5721.057595
59.5:62.5	59.5	62.5	0.00862069	1	388.1945833	151.1886264	640.8672917	-31.69097222	141.7065972	356.4080903	9.375782847	4.3821893	5858.984554
6.5:44.5	6.5	44.5	0.496264368	3	1768.282569	626.2285642	1186.040903	46.290625	60.67604167	36.17371528	0.824615516	3.714810265	10488.71775
6.5:45.5	6.5	45.5	0.722796935	3	1707.814514	742.7527625	1382.713403	40.51048611	63.83600694	-9.419409722	0.669173	3.736905105	10507.73525
6.5:46.5	6.5	46.5	0.280842912	3	884.1652083	433.6756316	1176.168958	73.46222222	66.21482639	-7.040243056	2.706047811	3.906926036	10527.86778
6.5:50.5	6.5	50.5	0.004310345	1	353.5854167	175.4259758	908.2196528	83.49222222	92.14413194	121.7265972	12.07903844	4.31565792	10619.41618
6.5:58.5	6.5	58.5	0.00862069	1	436.627797	263.4164533	1826.645079	48.31771876	212.7741984	-212.4806462	12.61677265	4.220361218	10853.82882
6.5:60.5	6.5	60.5	0.012931034	1	873.2476334	383.0564406	2205.909842	19.81044328	198.7373998	532.3533205	4.469202667	4.28144347	10922.7286
6.5:61.5	6.5	61.5	0.017241379	1	780.7897393	423.3084591	2015.629803	27.10064788	194.9400576	540.870254	4.139961978	4.295185467	10958.67236
6.5:62.5	6.5	62.5	0.012931034	1	453.8558443	358.7048734	1755.144028	46.03443861	191.7453761	474.2421179	8.170286119	4.190875423	10995.59912
60.5:58.5	60.5	58.5	0.029411765	1	168.6622917	33.95222412	548.7347917	13.29868056	114.1242014	278.9986806	39.28360637	4.835227105	5500
61.5:56.5	61.5	56.5	0.010309278	1	201.5052778	30.70151507	488.6670139	23.68701389	100.4656597	244.4352431	37.52961731	5.035175032	5281.145709
62.5:33.5	62.5	33.5	0.142857143	1	1600.323681	431.5263183	215.6093056	126.5407639	49.60326389	19.26034722	1.815065775	3.726541029	4216.028937
63.5:33.5	63.5	33.5	0.214285714	1	2140.616389	498.7927278	249.2057639	81.43020833	50.64635417	13.61288194	1.04636744	3.733640518	4106.994035
63.5:67.5	63.5	67.5	0.004310345	1	150.6496528	35.60272647	414.7065972	-65.30215278	170.6848264	233.5251736	35.12374997	4.868203123	5913.459225
64.5:33.5	64.5	33.5	0.142857143	1	2558.505556	322.5576617	268.3026389	48.47722222	52.70118056	4.391180556	1.512640633	3.901294861	3998.012006
64.5:61.5	64.5	61.5	0.004310345	1	117.9834028	23.65168398	544.6403472	-15.57784722	136.4638194	282.3677778	36.91593806	4.817829331	5372.010797
65.5:34.5	65.5	34.5	0.071428571	1	2792.687708	278.6403193	287.2873611	31.17805556	53.53048611	8.049513889	2.054118097	4.037616955	3906.161799
65.5:66.5	65.5	66.5	0.00862069	1	139.2696528	210.1044195	458.2572222	-62.00069444	162.3795139	250.8561806	41.26433706	4.63041736	5682.860195
65.5:67.5	65.5	67.5	0.016883604	2	361.0685417	202.5070272	433.8546528	-80.62256944	165.2845486	237.2938889	6.29184407	4.42186251	5764.251903
65.5:68.5	65.5	68.5	0.012573259	2	161.0783333	139.4851047	351.083125	-76.13597222	172.5402431	187.1959722	25.16074449	4.695075194	5846.580197
66.5:28.5	66.5	28.5	0.071428571	1	1827.621667	317.8638356	183.5070139	162.8278472	44.81482639	-7.886215278	1.224285059	3.768393331	3740
66.5:48.5	66.5	48.5	1	1	449.7309028	99.27038073	202.1885417	44.66923611	75.86888889	85.39427083	12.08432168	4.226500968	4339.078243
66.5:67.5	66.5	67.5	0.017241379	1	449.3427778	205.2920873	441.3696528	-87.86076389	163.1505208	238.26375	7.403780282	4.526513861	5691.370661
66.5:68.5	66.5	68.5	0.012573259	2	237.9632054	195.819604	352.4221971	-82.39834462	168.5686693	189.2077874	12.01608709	4.571070353	5774.738089
67.5:30.5	67.5	30.5	0.071428571	1	2076.327847	508.1322927	274.1975694	140.0900694	46.31836806	-4.219965278	0.901365846	3.657295518	3636.660556
67.5:33.5	67.5	33.5	1.071428571	2	3099.686389	413.4004256	326.8315278	28.66854167	53.8221875	-5.487048611	1.679888286	3.859437982	3671.430239
67.5:67.5	67.5	67.5	0.012931034	1	121.1758333	84.26114532	390.0607639	-73.18965278	161.0004514	209.5946181	25.30856109	4.653269807	5619.697501
68.5:33.5	68.5	33.5	1.382142857	4	2446.019444	380.8986815	289.996875	81.36861111	55.18371528	-10.42760417	3.21214994	3.856371906	3562.709643
68.5:34.5	68.5	34.5	0.239285714	2	2968.960139	521.6886491	476.3965278	38.47256944	56.30850694	-11.5140625	1.209781483	3.723069853	3581.340531
68.5:48.5	68.5	48.5	0.118589744	2	460.9621528	38.87150161	214.2377083	37.16173611	74.1365625	92.75767361	20.14538473	4.553667996	4150.951698
68.5:67.5	68.5	67.5	0.00862069	1	46.99069444	31.68965257	375.2481944	-72.18201389	159.4542708	200.6553125	41.07089043	4.959948646	5549.279232
69.5:32.5	69.5	32.5	0.285714286	2	1853.825208	523.6985815	358.6080556	143.7735417	51.46277778	1.248680556	1.30143832	3.647886091	3438.269914
69.5:33.5	69.5	33.5	0.571428571	2	2333.173681	554.2674386	473.3997222	101.5307639	56.08111111	-3.988298611	1.222143672	3.664289786	3454.070063
69.5:34.5	69.5	34.5	0.687464986	4	2132.547778	628.774893	535.7781944	104.7854167	60.7046875	-19.62979167	1.586336175	3.661810597	3473.283749
69.5:35.5	69.5	35.5	0.733893557	4	3028.802153	913.0627627	927.9605556	36.26347222	59.57076389	67.72965278	0.740714647	3.569643239	3495.854688
69.5:51.5	69.5	51.5	0.083333333	1	316.7361111	31.292994	295.9982639	18.82152778	83.90052083	142.3220486	30.06738869	4.888227092	4246.056994
7.5:44.5	7.5	44.5	0.285153257	3	1000.832778	719.946932	917.3674306	92.09368056	62.30635417	42.37263889	2.690408166	3.758045309	10380.29383
7.5:45.5	7.5	45.5	0.285153257	3	1576.269722	985.4509048	1323.716389	48.55618056	67.55791667	4.374375	1.504235964	3.714205272	10399.5096
7.5:63.5	7.5	63.5	0.00862069	1	55.49554566	80.4874382	1249.154788	60.42316258	195.1354741	332.1271502	16.71955709	3.818757508	10930.48032
70.5:33.5	70.5	33.5	0.5	2	1398.584792	697.3187152	570.2552083	173.950625	54.34819444	-6.369791667	1.61220371	3.641998284	3345.519392
70.5:34.5	70.5	34.5	0.857142857	3	1412.042917	772.0355683	549.6223611	162.5404861	62.02138889	-26.89152778	1.293671627	3.585622986	3365.352879
70.5:35.5	70.5	35.5	1.738602616	8	3808.475139	888.911125	1005.709931	-0.026666667	62.09052083	24.29847222	0.603857531	3.651315305	3388.642796
70.5:38.5	70.5	38.5	0.162464986	2	2634.967361	755.7151263	803.2711111	42.64875	58.22079861	80.29541667	0.552721424	3.709616575	3478.505426
70.5:53.5	70.5	53.5	0.025	1	203.7404861	83.20482308	331.7234028	17.18548611	89.25493056	165.1982292	26.18343409	4.875366635	4295.637322
71.5:30.5	71.5	30.5	0.5	1	124.51625	6.890503718	167.2454861	253.9720833	36.64916667	-3.745833333	13.49872198	4.562160267	3197.577208
71.5:35.5	71.5	35.5	2.408779661	12	3076.333125	1040.033555	842.8259028	59.57930556	61.82756944	-68.65673611	0.493577871	3.563844184	3281.615456
71.5:36.5	71.5	36.5	1.884581515	10	4120.819861	852.0578093	734.3793056	-18.90534722	61.22659722	-3.316875	0.496621033	3.659716951	3309.15397
71.5:38.5	71.5	38.5	1.340935452	6	3684.477014	811.6282315	739.8140972	-14.196875	60.08958333	30.15784722	0.398193277	3.725616342	3374.329563
71.5:39.5	71.5	39.5	0.498129322	5	3286.386875	864.2193877	694.5627778	-2.683472222	58.39552083	99.20947917	0.450572255	3.584669881	3411.773732
71.5:54.5	71.5	54.5	0.045618557	2	114.9045833	17.4263707	362.15375	15.399375	92.51309028	178.8178125	33.3972168	4.846127431	4284.355261
71.5:55.5	71.5	55.5	0.045618557	2	120.2909722	5.961478345	396.3992361	8.83375	95.2478125	196.5398611	39.34694131	4.974655933	4358.554806
72.5:33.5	72.5	33.5	0.322222222	2	419.8708333	106.8611715	595.3526389	221.7067361	44.0096875	-30.44770833	6.59809757	4.266358521	3128.721784
72.5:34.5	72.5	34.5	1.175157687	7	1023.988889	602.3967642	912.4998611	186.71125	51.67913194	-105.4072569	3.39450869	3.739016367	3149.920634
72.5:35.5	72.5	35.5	1.662073794	11	3524.647222	1016.642587	693.3829861	34.321875	61.21597222	-108.2888889	0.502180658	3.61876042	3174.791332
72.5:36.5	72.5	36.5	1.601648227	12	4138.497222	891.2645124	469.285	-13.08486111	63.88822917	-39.74538194	0.388518911	3.777838575	3203.248351
72.5:37.5	72.5	37.5	1.656395194	9	4386.354653	526.2965094	481.7602778	-40.77305556	61.079375	4.656979167	0.634060958	3.91748825	3235.197057
72.5:38.5	72.5	38.5	1.983646579	9	4442.659722	689.5112888	639.6536806	-55.54	60.81590278	13.53041667	0.444956088	3.788859559	3270.535124
72.5:39.5	72.5	39.5	1.805171216	7	3860.691736	860.8097244	592.66	-32.94256944	58.38381944	74.5975	0.528448442	3.677366767	3309.15397
73.5:33.5	73.5	33.5	0.975157687	7	775.2840972	461.1800267	874.0889583	206.5725694	39.80086806	-49.12458333	4.557664715	3.742899762	3020.496648
73.5:34.5	73.5	34.5	2.555553547	12	2280.193889	1032.246825	976.9541667	108.8064583	49.65888889	-59.84184028	0.647419153	3.539545205	3042.449671
73.5:35.5	73.5	35.5	1.800853341	11	3370.930347	988.1816119	482.1275	41.65506944	60.70628472	-65.34038194	0.579656711	3.594551643	3068.19165
73.5:36.5	73.5	36.5	0.480757624	8	4109.743889	791.5513639	268.0608333	-11.57576389	65.58048611	-27.89402778	0.433219166	3.745120909	3097.628125
73.5:37.5	73.5	37.5	0.763841707	6	4523.395833	423.3149568	250.0661111	-47.49875	63.16704861	0.364722222	0.84415466	4.033396761	3130.654884
73.5:38.5	73.5	38.5	2.994360864	9	4523.713819	471.6161067	327.2118056	-57.95472222	62.3378125	21.1796875	0.684893452	3.843934092	3167.159611
73.5:39.5	73.5	39.5	0.967737165	6	3988.588403	690.0079702	385.9752778	-39.55979167	59.58256944	63.26694444	0.803493711	3.723765327	3207.023542
73.5:51.5	73.5	51.5	0.125	1	382.5386806	102.9750578	318.5997222	19.57972222	81.88354167	150.7516319	17.14981894	4.725795494	3901.512527
73.5:71.5	73.5	71.5	0.014925373	1	33.45732666	15.04713591	293.5888492	-107.4679056	167.0963305	161.7303422	43.7370079	4.301206703	5585.141001
74.5:31.5	74.5	31.5	0.222222222	1	206.5940278	11.13624178	555.3223611	238.7590278	23.09756944	55.69388889	13.95653844	4.487194379	2878.975512
74.5:32.5	74.5	32.5	0.382478632	3	282.2528472	101.4451995	853.7949306	237.4805556	29.66631944	9.347013889	12.82189519	4.323655883	2893.648216
74.5:33.5	74.5	33.5	2.118571191	10	1850.108472	1000.256685	900.5333333	138.6228472	38.93795139	-34.43194444	1.005529053	3.437406957	2912.404505
74.5:34.5	74.5	34.5	3.666631415	16	2746.265347	917.7372657	737.6805556	70.03277778	50.56576389	-27.58159722	1.656011092	3.536155641	2935.166094
74.5:35.5	74.5	35.5	2.864447595	12	3507.039514	1078.488638	323.9022222	24.33590278	61.60760417	-25.69760417	0.448271372	3.573003795	2961.840644
74.5:36.5	74.5	36.5	0.888357961	8	4280.233472	968.5053762	157.2283333	-22.72923611	67.01121528	-11.75083333	0.358311543	3.683790068	2992.323512
74.5:37.5	74.5	37.5	1.505942635	8	4492.34875	414.6331565	114.3179861	-45.97458333	66.71725694	-0.215	0.837289248	4.010252754	3026.499628
74.5:38.5	74.5	38.5	3.269385839	9	4205.295764	403.2596723	140.0307639	-39.41701389	64.93802083	17.60454861	0.915155474	3.959522413	3064.245421
74.5:39.5	74.5	39.5	2.631462655	12	3547.271806	761.4555722	218.9325694	-12.77645833	62.3146875	42.1053125	0.583194982	3.71778255	3105.430727
74.5:40.5	74.5	40.5	1.289957265	5	3364.697083	538.5605492	347.6940972	-18.32673611	59.95364583	65.95017361	0.751440393	3.839454777	3149.920634
74.5:41.5	74.5	41.5	1.130866356	6	2460.640278	587.7023967	429.2886806	19.61805556	59.25260417	83.72357639	0.712513966	3.687465171	3197.577208
74.5:49.5	74.5	49.5	0.041666667	1	716.5124306	105.8809302	285.173125	19.57458333	71.72302083	129.9205208	14.38861736	4.596941219	3676.370493
74.5:53.5	74.5	53.5	0.010309278	1	110.6054167	13.06516248	322.5330556	16.561875	90.51326389	154.3585764	32.90304343	4.83754468	3967.631535
75.5:32.5	75.5	32.5	0.550582723	9	918.1159722	865.5410836	1383.897222	201.5057639	32.179375	90.2921875	5.86697132	3.689520637	2784.977558
75.5:33.5	75.5	33.5	2.337847364	13	2674.411042	993.9359382	895.1408333	84.42604167	42.1578125	-44.04232639	0.632543227	3.478102797	2804.460732
75.5:34.5	75.5	34.5	3.186739632	13	4086.650347	610.5026575	367.7321528	-15.48881944	52.76465278	-9.771319444	0.782394145	3.750410053	2828.091229
75.5:35.5	75.5	35.5	1.941283449	11	4084.837708	844.9678489	170.523125	-13.34270833	62.43506944	-9.620972222	0.604918827	3.664071176	2855.766097
75.5:36.5	75.5	36.5	0.93182906	12	4918.003125	673.5432247	98.75305556	-65.56222222	67.34923611	-4.908402778	0.529505037	3.781549096	2887.369045
75.5:37.5	75.5	37.5	2.041656921	8	4156.925208	668.9493326	67.15583333	-26.48055556	67.69826389	3.671458333	0.46321003	3.782588263	2922.772656
75.5:38.5	75.5	38.5	3.961539139	15	3784.098542	1034.363295	97.58277778	-15.54513889	64.74565972	21.77809028	0.439010663	3.601261066	2961.840644
75.5:39.5	75.5	39.5	3.615202851	12	2019.835	613.3926273	120.0071528	75.300625	63.65826389	26.77711806	1.305838549	3.646503064	3004.430062
75.5:40.5	75.5	40.5	1.859931735	11	3459.285347	409.0686446	257.0665278	-24.92902778	62.70378472	56.22451389	1.374235664	3.862225493	3050.393417
75.5:41.5	75.5	41.5	1.553943279	7	2658.738681	544.8387149	319.6849306	2.612777778	60.56069444	78.04951389	1.215213895	3.732365125	3099.580617
76.5:32.5	76.5	32.5	2.247449205	16	3071.5025	1428.873161	1261.067431	83.82347222	39.27920139	116.4945139	0.745371353	3.42173222	2676.415513
76.5:33.5	76.5	33.5	2.661447301	19	4599.948889	712.8861926	314.1375694	-20.38368056	47.59461806	-0.198368056	0.573880648	3.733817584	2696.683148
76.5:34.5	76.5	34.5	3.427147945	22	4313.56125	718.962031	136.8292361	-17.86784722	56.04534722	-2.116076389	0.559819803	3.738033593	2721.249713
76.5:35.5	76.5	35.5	1.528801274	17	4875.671042	891.6989808	87.78659722	-52.39798611	62.64107639	-5.247256944	0.400987765	3.742578314	2750
76.5:36.5	76.5	36.5	0.851077433	9	4734.884236	732.2444251	61.98611111	-51.96597222	66.60086806	-2.000868056	0.418325752	3.860790531	2782.804341
76.5:37.5	76.5	37.5	0.87396209	7	3025.860625	860.8488723	42.11993056	37.24583333	65.36996528	6.342152778	0.673716687	3.686489781	2819.521236
76.5:39.5	76.5	39.5	1.417099567	7	1311.326042	229.2595845	75.21326389	115.4141667	61.9584375	22.75493056	8.33763095	4.224835191	2904.083332
76.5:42.5	76.5	42.5	0.664423077	4	2395.364514	763.1941886	266.965625	8.118541667	56.13243056	78.98472222	2.58679633	3.604861173	3056.337678
77.5:30.5	77.5	30.5	1.061858077	7	901.5788889	702.4196962	1565.179167	206.5159722	31.4109375	315.1097222	4.184080695	3.634627144	2539.547204
77.5:31.5	77.5	31.5	1.778619561	15	2652.805625	1161.497734	1268.213125	108.4776389	38.92729167	133.0334375	0.516319832	3.468676726	2551.430971
77.5:32.5	77.5	32.5	2.106110216	21	4971.209653	797.4841011	503.0172917	-19.27715278	46.16381944	17.11190972	0.592389977	3.691398488	2567.975857
77.5:33.5	77.5	33.5	3.752883435	25	4728.298958	474.1874723	170.4581944	-31.29631944	52.366875	5.478159722	0.574017156	3.889227841	2589.092505
77.5:34.5	77.5	34.5	2.402340463	21	4638.608681	803.41527	88.999375	-32.93576389	58.59722222	0.719861111	0.452157019	3.689180851	2614.670151
77.5:35.5	77.5	35.5	2.014113812	19	5401.318264	477.6164435	69.95972222	-82.95993056	63.314375	-4.623611111	0.620980163	3.935888449	2644.579362
77.5:36.5	77.5	36.5	1.283768489	13	4757.2625	660.7817174	52.56284722	-54.1675	65.19621528	1.819791667	0.598897532	3.838883248	2678.675046
77.5:37.5	77.5	37.5	0.978964388	9	2053.038611	661.4967197	38.73847222	88.883125	62.7659375	9.540555556	2.245083168	3.808647626	2716.799588
77.5:41.5	77.5	41.5	0.601674712	4	3831.754583	401.0153998	268.9167361	-54.243125	55.54854167	92.78045139	0.948551673	3.903223104	2906.165859
77.5:42.5	77.5	42.5	2.158853969	10	2252.522778	837.678565	320.9623611	20.85027778	54.48395833	103.7705208	4.643212291	3.649771101	2961.840644
77.5:43.5	77.5	43.5	1.245697356	8	1346.781042	1132.306081	394.9845139	53.58756944	55.31847222	136.7232292	4.559598338	3.752140376	3020.496648
77.5:53.5	77.5	53.5	0.045618557	2	111.5336111	7.234858385	297.5150694	14.75729167	89.99166667	141.9161111	33.60822344	4.886136982	3736.763305
77.5:54.5	77.5	54.5	0.045618557	2	103.1688194	9.012470527	328.2341667	7.811805556	92.77795139	159.5145486	35.29887072	4.879371007	3818.442091
78.5:30.5	78.5	30.5	3.203787986	15	1962.142569	1129.674662	1590.082917	145.6033333	41.13545139	298.4327431	0.669617438	3.518953807	2429.979424
78.5:31.5	78.5	31.5	1.899327775	16	4372.183958	921.0239681	744.8071528	9.072986111	46.64763889	51.26288194	0.390051257	3.581400454	2442.396364
78.5:32.5	78.5	32.5	1.678320931	17	4998.415556	563.8978202	320.0044444	-34.17	51.45065972	25.42545139	0.620996174	3.820311652	2459.674775
78.5:33.5	78.5	33.5	1.602627077	22	5068.463264	550.4569237	131.163125	-44.37597222	55.93913194	11.79506944	0.529304059	3.848528908	2481.713118
78.5:34.5	78.5	34.5	1.730906392	18	5365.604306	514.1286951	77.51451389	-68.76	61.13930556	2.108263889	0.698577318	4.009196877	2508.385935
78.5:35.5	78.5	35.5	1.054441348	13	5358.323125	345.7292911	60.60826389	-78.15444444	64.09642361	1.218506944	0.949939717	4.144926184	2539.547204
78.5:36.5	78.5	36.5	0.967945646	12	4347.405903	877.8691351	44.69548611	-28.94972222	62.8584375	7.528819444	0.436527606	3.720878369	2575.03398
78.5:37.5	78.5	37.5	0.893250103	10	1593.348681	420.2228209	41.40145833	111.9415972	61.08482639	12.12194444	5.935134556	4.175077107	2614.670151
78.5:41.5	78.5	41.5	1.212785824	5	3513.649722	708.7522661	259.3301389	-32.56881944	52.19854167	96.95079861	0.674822886	3.731264459	2810.925115
78.5:42.5	78.5	42.5	1.924369748	5	2771.331319	901.3997895	378.6418056	-4.934236111	53.04493056	128.3813889	1.610978178	3.664034281	2868.449058
78.5:43.5	78.5	43.5	1.745697356	8	1183.659097	647.6430733	378.6030556	69.32840278	54.87354167	121.5032292	2.731297299	3.727327638	2928.97593
78.5:72.5	78.5	72.5	0.029850746	1	11.10858011	9.065453087	337.7596052	-110.3852696	164.2770568	189.4583899	69.71699429	4.334911612	5411.284506
79.5:29.5	79.5	29.5	2.419187102	11	1115.475278	605.1912053	1641.198056	183.9792361	41.94017361	300.876875	2.502864045	3.64370662	2312.617565
79.5:30.5	79.5	30.5	3.687418116	18	3612.285069	1526.072428	1187.545764	56.29236111	48.51024306	157.2089583	0.383271497	3.528284914	2320.452542
79.5:31.5	79.5	31.5	2.818446079	19	4666.559653	584.2018197	540.3704167	-11.45208333	53.31180556	66.04576389	0.701580295	3.680622319	2333.452378
79.5:32.5	79.5	32.5	1.235802988	18	4923.186736	496.9083845	192.7113194	-31.52138889	55.41871528	30.44482639	0.79523211	3.753276057	2351.531416
79.5:33.5	79.5	33.5	0.91888706	16	5012.058611	523.0521089	86.86673611	-43.05194444	58.3065625	11.99173611	0.688110633	3.74814917	2374.573646
79.5:34.5	79.5	34.5	1.303660977	15	5410.646944	278.05342	62.70027778	-73.92493056	62.36586806	3.499756944	1.429222684	4.082217495	2402.436263
79.5:35.5	79.5	35.5	0.758114279	12	5197.254444	359.2085983	51.04409722	-69.20729167	63.94722222	5.630034722	1.560401687	3.944190423	2434.953798
79.5:36.5	79.5	36.5	0.647023972	12	3328.400347	1145.655967	36.80194444	27.08138889	61.56315972	10.02416667	0.487136886	3.579854621	2471.942556
79.5:37.5	79.5	37.5	0.527777726	9	1343.453819	176.5254308	35.33756944	125.8342361	60.77434028	11.10927083	9.779206976	4.498453505	2513.205125
79.5:41.5	79.5	41.5	0.313258637	3	2261.350278	1038.70979	206.7354861	38.44958333	51.58673611	82.27975694	1.46625945	3.612932086	2716.799588
79.5:42.5	79.5	42.5	1.182539683	3	3093.973403	807.8822816	386.0042361	-22.19722222	52.44861111	139.893125	0.978626247	3.683620274	2776.274482
79.5:52.5	79.5	52.5	0.025	1	131.8524306	25.12011619	296.1447917	23.00583333	86.93986111	133.9729167	28.60778848	4.89230254	3507.948118
79.5:72.5	79.5	72.5	0.029850746	1	14.37886757	11.27109651	347.055229	-110.9039295	159.6724594	197.3555762	62.43505987	4.224954287	5362.993567
8.5:46.5	8.5	46.5	0.05862069	2	1679.394792	732.9777856	1604.575486	31.75361111	72.03052083	47.46263889	0.896137103	3.684888628	10311.87665
8.5:59.5	8.5	59.5	0.004310345	1	695.8496528	304.2354883	936.5890972	21.82055556	219.0393056	95.25923611	7.521009088	4.496191608	10679.06831
8.5:63.5	8.5	63.5	0.012931034	1	194.9000778	191.5747349	1258.359222	47.81058366	201.2784408	390.8377932	18.2107851	4.257435656	10827.599
80.5:30.5	80.5	30.5	4.660368944	25	4589.743889	824.926998	852.51125	3.349236111	54.706875	111.6727083	0.725055255	3.768005702	2210.972637
80.5:31.5	80.5	31.5	1.241861805	14	5003.802153	442.7657216	419.9706944	-30.72486111	58.06854167	68.80142361	0.861429701	3.803242233	2224.612326
80.5:32.5	80.5	32.5	0.858741735	14	5016.350972	438.0709727	152.3809028	-38.84722222	58.41753472	31.30364583	0.802378809	3.842695852	2243.568586
80.5:33.5	80.5	33.5	1.206215716	17	4787.884722	336.7838233	64.74638889	-32.34861111	59.67135417	10.29847222	0.808578722	3.938435853	2267.708094
80.5:34.5	80.5	34.5	0.568090655	10	5311.516736	309.70865	56.71951389	-69.27006944	62.42871528	5.773333333	1.072888475	4.048205574	2296.867432
80.5:36.5	80.5	36.5	0.269745231	8	2666.592222	997.257076	34.39659722	61.26201389	60.80715278	10.77854167	0.738214632	3.610477487	2369.472515
80.5:41.5	80.5	41.5	0.263888889	2	2033.072222	1158.239869	167.5313889	48.46493056	52.60989583	72.13555556	2.012600031	3.697862592	2623.909297
80.5:43.5	80.5	43.5	1.973225386	13	1520.842014	922.2892876	351.8341667	51.43736111	53.6621875	129.4556944	1.573137814	3.707608408	2750
80.5:44.5	80.5	44.5	0.958333333	4	1988.598958	1089.949023	416.3023611	12.12104167	56.63059028	140.6652083	1.895965697	3.635318014	2817.374664
80.5:50.5	80.5	50.5	0.025	1	283.1918056	55.20318544	312.3040972	29.1025	78.36725694	131.2172917	14.21174097	4.589572549	3270.535124
80.5:55.5	80.5	55.5	0.010309278	1	133.1840278	6.213182258	397.2897917	3.091527778	94.04899306	194.2871875	32.51707061	4.899263806	3696.065476
80.5:73.5	80.5	73.5	0.014925373	1	39.6529464	34.33792447	349.6724904	-116.6357714	169.8885342	205.5839487	47.5235672	4.048544657	5416.871791
81.5:30.5	81.5	30.5	2.595363115	19	4900.304514	511.8006796	661.8595833	-15.40923611	59.5378125	81.65038194	1.193066615	3.819442537	2101.547049
81.5:32.5	81.5	32.5	0.647617039	8	4901.941597	330.6660956	173.45375	-30.41576389	60.5825	33.65774306	1.037685901	4.054046313	2135.813662
81.5:34.5	81.5	34.5	0.400039939	9	5255.030417	266.7309364	63.79972222	-67.09541667	62.21447917	8.151284722	1.608680896	4.076972061	2191.734473
81.5:35.5	81.5	35.5	0.255561617	5	5377.862431	453.8358453	60.89854167	-83.06659722	62.81708333	11.91243056	1.12521311	3.785977509	2227.33024
81.5:36.5	81.5	36.5	0.295447657	6	2304.988819	1019.928255	37.30645833	76.79152778	60.46947917	12.41670139	2.400093595	3.744766957	2267.708094
81.5:41.5	81.5	41.5	0.410353535	4	1368.035694	528.5111354	117.2779861	85.28236111	53.94642361	53.57572917	3.725572342	3.86816344	2532.390175
81.5:43.5	81.5	43.5	2.787114275	14	1404.582361	675.156183	329.6772222	52.14361111	53.97954861	137.7718403	1.288686924	3.69174389	2662.818056
81.5:44.5	81.5	44.5	2.439134477	14	1662.293333	619.0672922	372.0747222	22.40041667	56.45510417	148.5564931	1.368611217	3.642587761	2732.343317
81.5:45.5	81.5	45.5	0.465909091	3	1755.690208	901.5397395	400.3359722	4.966597222	60.34333333	151.2847569	1.516484513	3.582611528	2804.460732
82.5:28.5	82.5	28.5	4.609182243	24	1940.953125	1001.106258	1317.167222	149.7129861	47.77635417	72.960625	0.673828311	3.536267989	1980
82.5:29.5	82.5	29.5	3.851863898	20	4233.879375	939.6804736	754.7284722	28.07270833	56.03972222	40.87690972	0.426602814	3.622700221	1983.053202
82.5:30.5	82.5	30.5	3.529006525	23	5229.09375	377.0689023	528.3709028	-33.44020833	60.92524306	64.7884375	1.27711941	3.940930817	1992.18473
82.5:37.5	82.5	37.5	0.049099836	2	1338.750556	63.94076686	29.78979167	115.0269444	61.51826389	12.97208333	9.501895905	4.684699244	2213.707298
82.5:41.5	82.5	41.5	0.299242424	3	1120.147708	228.1255461	77.04340278	105.6947222	54.92128472	34.63975694	6.219736796	4.102396091	2442.396364
82.5:43.5	82.5	43.5	2.989037352	13	1382.105069	513.2642961	239.5563889	45.37527778	55.25114583	102.6909375	1.680179964	3.65070443	2577.382393
82.5:44.5	82.5	44.5	1.397222222	5	1051.735417	923.6081042	227.034375	46.70986111	57.63347222	95.43802083	2.879918057	3.779838608	2649.150807
82.5:46.5	82.5	46.5	0.178166421	3	604.9127083	227.313197	296.9275694	58.14944444	66.97756944	96.71836806	4.318625424	3.964464446	2800.142853
82.5:51.5	82.5	51.5	0.595389208	5	392.3949306	187.9565909	588.6515972	22.58930556	78.39225694	244.1307639	9.210981925	4.561181876	3212.678011
82.5:52.5	82.5	52.5	0.370488722	4	212.8359722	30.43406873	475.7290972	23.96048611	82.43010417	206.7638194	17.1310939	4.625700686	3300
83.5:28.5	83.5	28.5	5.207645254	25	3121.695833	1605.806404	1280.482778	83.93965278	50.35805556	25.34822917	0.359517261	3.495734778	1870
83.5:29.5	83.5	29.5	5.373879243	32	4972.317153	461.1203627	491.635	-14.25611111	59.02166667	26.88673611	1.145004818	3.859510137	1873.2325
83.5:32.5	83.5	32.5	0.70788265	16	4791.540972	287.7250689	184.8815278	-22.41583333	61.4175	26.33118056	1.279345675	4.124486857	1921.067412
83.5:43.5	83.5	43.5	1.349145299	5	2159.309375	803.1772793	275.5394444	-11.16201389	58.31888889	117.7069792	0.704784987	3.576426188	2493.872491
83.5:45.5	83.5	45.5	1.258794127	8	1404.331042	546.6519151	265.5779167	23.67138889	65.38059028	100.6386806	1.926801678	3.721574598	2644.579362
83.5:49.5	83.5	49.5	0.125	1	774.1570833	254.0072908	474.4813194	17.50048611	73.68104167	172.6115278	2.687345902	4.055704567	2972.036339
83.5:51.5	83.5	51.5	0.545389208	4	681.9833333	335.0502734	607.8326389	13.94104167	76.16847222	252.4472222	4.32805722	4.176041292	3146.076922
83.5:53.5	83.5	53.5	0.035309278	2	176.855625	34.14438587	435.2959722	19.51180556	85.2140625	193.3011806	18.05214628	4.740905417	3325.567621
83.5:54.5	83.5	54.5	0.087940857	3	218.6003472	47.47214753	459.4154861	10.3425	88.63503472	211.7852778	14.86116465	4.908990873	3417.089405
84.5:28.5	84.5	28.5	9.136001026	44	3623.272847	1841.531833	1044.507986	59.24715278	50.90166667	45.47152778	0.37293805	3.522547914	1760
84.5:29.5	84.5	29.5	4.828980349	26	4990.01	396.1596072	320.3802083	-16.29638889	58.47618056	28.859375	1.037233141	3.866119941	1763.43415
84.5:32.5	84.5	32.5	0.70788265	16	4827.424097	255.6212877	173.710625	-24.54305556	61.54895833	21.45454861	1.436021048	4.119227721	1814.166475
84.5:43.5	84.5	43.5	0.826923077	4	2983.007431	595.6509566	318.4524306	-53.51784722	60.54291667	136.6980903	0.691291496	3.762561818	2412.488342
84.5:45.5	84.5	45.5	1.258794127	8	775.4193056	419.6824039	165.5016667	65.20166667	68.02111111	61.50861111	4.924585298	3.905462669	2567.975857
84.5:48.5	84.5	48.5	0.333333333	2	858.2315972	424.1502432	352.555	23.29222222	71.77920139	125.9213194	5.077900067	4.003914495	2817.374664
84.5:50.5	84.5	50.5	0.067251202	3	1554.307083	336.5976268	625.4211111	-18.37395833	73.59739583	229.8534028	1.642542459	4.036573662	2992.323512
84.5:54.5	84.5	54.5	0.116658728	4	286.3859028	66.50826836	495.6566667	9.697569444	88.12552083	226.5316667	11.48090363	4.60890003	3358.154255
85.5:27.5	85.5	27.5	6.232436261	36	1092.107014	747.9194216	1805.470556	192.3639583	38.80059028	-19.23777778	1.614367886	3.563294762	1653.662602
85.5:28.5	85.5	28.5	7.903691752	35	4602.207778	1016.27009	473.5334028	5.437291667	52.14736111	37.72611111	0.486725919	3.696401179	1650
85.5:29.5	85.5	29.5	7.238273742	39	5154.582083	385.4082407	245.9040278	-24.44118056	57.97982639	33.610625	1.011824852	3.970212334	1653.662602
85.5:31.5	85.5	31.5	0.500986683	6	5008.55625	284.0715663	195.881875	-25.66597222	61.01371528	18.73256944	1.173393168	4.010704895	1682.676439
85.5:37.5	85.5	37.5	0.608423601	9	2686.140069	1266.421231	49.93333333	32.79201389	57.03854167	21.7171875	1.292010728	3.664753967	1924.214125
85.5:38.5	85.5	38.5	0.45742645	9	1171.509444	64.55816968	20.10597222	106.2977083	55.24822917	9.890694444	9.275764734	4.515594138	1983.053202
85.5:42.5	85.5	42.5	1.192262047	20	2814.03125	782.2686544	226.4276389	-12.554375	58.351875	100.4328472	0.627221085	3.611372398	2257.011298
85.5:44.5	85.5	44.5	0.345512821	3	553.5854861	328.120492	144.0159722	87.71277778	64.82822917	59.22690972	7.274851853	4.358135925	2412.488342
85.5:51.5	85.5	51.5	0.285985632	8	987.5030556	392.785936	539.2140278	1.825555556	75.379375	216.0586458	2.450861434	4.119943102	3020.496648
85.5:54.5	85.5	54.5	0.091658728	3	291.0715972	91.65035885	504.7531944	11.59708333	89.06583333	230.37125	9.617134213	4.719773293	3301.832824
85.5:56.5	85.5	56.5	0.082043344	2	173.1136806	31.03695927	564.8865972	3.029375	96.99118056	276.7416319	17.73120221	4.734298746	3494.123638
86.5:27.5	86.5	27.5	5.198778884	26	2574.382917	1676.443134	1360.429653	111.9021528	37.79017361	-56.00871528	0.437327619	3.413645135	1543.923573
86.5:28.5	86.5	28.5	7.773862082	46	5059.371667	545.4722892	309.6528472	-18.70048611	53.7075	33.81256944	0.66848986	3.813642111	1540
86.5:29.5	86.5	29.5	1.621122251	11	5162.929167	374.6845434	215.8861111	-22.84013889	58.31177083	35.28020833	0.784301953	3.978499015	1543.923573
86.5:30.5	86.5	30.5	0.09993485	3	5081.333403	350.463076	204.7036806	-21.93694444	59.27486111	22.08996528	0.976170689	4.016292347	1555.634919
86.5:31.5	86.5	31.5	0.535469442	7	4956.009653	325.1564523	199.5654861	-22.04055556	61.5228125	14.88059028	0.901659969	4.025609149	1574.960317
86.5:35.5	86.5	35.5	0.121749409	4	4991.206806	121.7506058	114.2995139	-67.36951389	62.54368056	29.28736111	4.154937291	4.351604011	1721.772343
86.5:37.5	86.5	37.5	0.569962063	8	3888.039792	883.4222428	78.745	-28.50756944	54.15996528	33.69118056	1.01963412	3.71386071	1830.764867
86.5:42.5	86.5	42.5	1.192262047	20	2121.286389	957.0009204	179.8433333	39.00729167	58.97256944	80.31555556	1.861095178	3.681254433	2177.888886
86.5:44.5	86.5	44.5	0.345512821	3	473.7742361	171.9868505	148.8214583	91.16048611	65.64138889	60.62180556	7.771000553	4.322070519	2338.632079
86.5:47.5	86.5	47.5	0.131729668	2	891.0858333	433.7498974	172.7872222	40.89555556	71.26621528	57.861875	4.740589678	4.108126369	2596.093219
86.5:48.5	86.5	48.5	0.462819411	6	1381.689583	549.4239562	306.6179861	7.334097222	70.98427083	95.53291667	2.392390683	3.852621939	2685.442235
86.5:49.5	86.5	49.5	3.589551289	19	2216.806181	485.9253388	464.1297917	-38.64027778	71.56371528	142.1593056	1.325929617	3.918945538	2776.274482
86.5:50.5	86.5	50.5	3.79777713	16	1555.796319	441.4119982	466.9256944	-16.25666667	75.035	151.8241319	1.148358785	3.951406605	2868.449058
86.5:51.5	86.5	51.5	2.750918799	13	1134.705694	521.4422449	517.54375	-4.287569444	76.91989583	200.1965278	2.204789907	3.957849251	2961.840644
86.5:56.5	86.5	56.5	0.082043344	2	164.8341667	44.82292629	533.3099306	4.642569444	97.26670139	259.4071528	17.62448406	5.079153193	3443.544685
86.5:60.5	86.5	60.5	0.497622731	8	145.0678472	18.06980814	567.7709028	-27.86798611	112.9045833	294.2917361	27.62584162	4.960613953	3842.134823
86.5:67.5	86.5	67.5	0.009615385	1	49.40131944	26.32552597	491.0328472	-83.35131944	118.968125	268.4607986	24.35326862	4.726191746	4558.036858
86.5:69.5	86.5	69.5	0.009615385	1	63.60430556	37.71016232	404.2108333	-103.8672917	116.5459028	227.3445139	23.65801668	4.851803025	4765.679385
87.5:27.5	87.5	27.5	14.3018541	53	2820.269514	1646.971698	1350.381389	101.8933333	37.88899306	-53.7965625	0.305015017	3.404970613	1434.224529
87.5:28.5	87.5	28.5	5.086349184	34	4874.167569	497.7107294	306.6761806	-7.163125	51.98357639	39.02774306	0.654791173	3.762452708	1430
87.5:29.5	87.5	29.5	1.556209637	23	4915.716667	494.0308104	241.3459028	-5.143819444	56.81885417	42.27385417	0.714914508	3.920030746	1434.224529
87.5:43.5	87.5	43.5	3.012848731	14	1771.569097	834.1793624	230.1044444	34.39923611	63.54333333	95.88916667	1.130335398	3.690699014	2183.437657
87.5:48.5	87.5	48.5	1.708736271	15	2009.704375	591.0285228	263.9070139	-17.70833333	69.97743056	77.79850694	1.403153457	3.829618143	2623.909297
87.5:49.5	87.5	49.5	3.618800513	19	2557.714028	423.9218225	350.201875	-50.87798611	71.68364583	106.7635069	1.140209119	4.144971596	2716.799588
87.5:50.5	87.5	50.5	5.405171198	22	1997.841667	463.1959761	399.7438889	-35.01513889	74.66368056	132.8923264	1.39421216	4.126255598	2810.925115
87.5:51.5	87.5	51.5	1.870829486	14	1316.436111	542.3269418	512.0929167	-12.52347222	77.2925	193.3672222	1.618434717	3.958202461	2906.165859
87.5:53.5	87.5	53.5	0.062246964	2	384.88125	124.6947208	492.254375	16.21305556	86.12364583	210.7430903	6.703904589	4.577201645	3099.580617
87.5:54.5	87.5	54.5	0.062246964	2	325.4295833	128.3674404	481.3883333	12.06680556	89.68486111	218.5055208	7.267398119	4.436465893	3197.577208
87.5:68.5	87.5	68.5	0.009615385	1	204.2007639	132.220012	467.5263889	-100.8864583	113.1387153	259.0949653	15.79870439	4.455916921	4626.542986
88.5:27.5	88.5	27.5	13.97783509	45	3374.940556	1721.926178	1282.958125	65.74784722	37.42579861	-26.073125	0.413969354	3.422152268	1324.575404
88.5:28.5	88.5	28.5	10.33748999	48	4910.020694	383.7516467	279.1926389	-6.634652778	51.21690972	32.35756944	1.174396092	3.780463775	1320
88.5:29.5	88.5	29.5	1.619137528	14	4726.097639	531.9546493	277.2335417	8.256944444	56.0703125	49.78649306	0.729281333	3.879700588	1324.575404
88.5:30.5	88.5	30.5	0.423791878	10	5108.385833	269.9117341	241.8604861	-20.32020833	59.50965278	29.45510417	1.262990361	4.083398375	1338.207757
88.5:31.5	88.5	31.5	0.452916213	10	4819.17875	288.0481641	261.1584028	-14.65104167	63.81944444	28.18270833	2.489819538	4.177955018	1360.624856
88.5:35.5	88.5	35.5	0.076923077	2	5031.606736	160.5868534	145.0597222	-70.29576389	62.91083333	40.23680556	3.382900858	4.260315259	1528.168839
88.5:37.5	88.5	37.5	0.74370096	10	4475.464931	335.2633244	104.2928472	-58.80597222	53.24090278	45.48815972	2.131097615	3.903466503	1650
88.5:39.5	88.5	39.5	1.530239422	12	831.9236806	92.06902043	23.35944444	117.4195139	52.27368056	8.941041667	10.15460877	4.513427191	1790.670266
88.5:43.5	88.5	43.5	4.012848731	15	1918.081875	976.7442669	202.3699306	25.6125	64.31215278	81.47930556	0.585262865	3.605755773	2113.030998
88.5:47.5	88.5	47.5	0.457539683	4	1078.239306	551.550467	164.973125	29.12569444	70.42864583	45.31166667	4.556177497	3.959145592	2471.942556
88.5:48.5	88.5	48.5	2.107401351	17	2520.442083	331.7475322	199.0538889	-36.01625	71.15996528	55.22836806	1.376928572	3.990487854	2565.618834
88.5:49.5	88.5	49.5	3.538559155	16	2520.451181	400.4334681	217.475	-45.74541667	71.71291667	67.61996528	1.840920523	4.04732677	2660.545057
88.5:50.5	88.5	50.5	3.311046797	20	2060.77	401.4596083	271.0563194	-36.43638889	72.76847222	94.11795139	1.621426038	4.099289636	2756.592099
88.5:51.5	88.5	51.5	1.057096641	15	1886.161667	409.5505721	436.9884028	-38.94354167	76.12416667	162.9727778	1.47438403	4.078342828	2853.64679
88.5:69.5	88.5	69.5	0.024540758	2	223.8709028	177.6272601	430.6380556	-109.9326389	109.5560764	247.8741667	11.27736557	4.206361632	4699.20206
88.5:71.5	88.5	71.5	0.039466131	2	43.22229167	19.84074344	340.4124306	-114.2013194	122.0703819	192.4445486	34.26183558	4.875986179	4910.733143
89.5:27.5	89.5	27.5	14.72735674	45	3411.899792	1081.111353	1095.803333	66.07472222	36.74572917	-0.729652778	0.528963948	3.49284129	1214.989712
89.5:28.5	89.5	28.5	4.699896466	27	4797.022917	368.5744198	266.4716667	2.902430556	50.53350694	34.49336806	0.948603541	3.90835264	1210
89.5:29.5	89.5	29.5	1.876069686	15	4717.885625	533.8292012	265.9445139	8.998125	55.78805556	54.97315972	0.628458467	3.811139888	1214.989712
89.5:31.5	89.5	31.5	0.765962991	15	4752.052639	213.2512801	284.6305556	-16.23993056	65.40416667	39.53333333	3.261695616	4.192447967	1254.192968
89.5:37.5	89.5	37.5	1.020624037	10	4050.783125	285.8377711	92.43673611	-35.67701389	53.83947917	41.75618056	3.635818645	3.983502222	1563.393744
89.5:38.5	89.5	38.5	1.705239422	11	3579.886944	629.090875	74.90159722	-17.00173611	51.23611111	35.69760417	1.344207939	3.723793964	1635.267562
89.5:43.5	89.5	43.5	1.452380952	4	1751.750278	966.8992175	163.8199306	31.42729167	64.96288194	60.99875	0.626937432	3.628337814	2046.118276
89.5:44.5	89.5	44.5	1.30952381	3	645.3715278	100.6837066	150.2965278	65.87916667	68.43472222	48.67065972	8.078719705	4.370308883	2135.813662
89.5:46.5	89.5	46.5	0.342857143	2	970.2489583	173.4044374	168.5952778	33.88784722	70.01024306	48.43989583	6.090491027	4.317776971	2320.452542
89.5:48.5	89.5	48.5	1.820634921	9	2488.624722	362.7839581	146.6240278	-30.38631944	70.7065625	39.87923611	1.314259782	3.98903915	2510.796686
89.5:49.5	89.5	49.5	2.960582381	19	2451.597847	354.5757197	173.713125	-39.61673611	71.09940972	55.13152778	1.555471634	3.935033348	2607.71931
89.5:50.5	89.5	50.5	2.400052908	20	2408.29125	330.8539597	261.2554167	-53.70430556	71.98579861	90.86131944	1.755854446	4.13829879	2705.642253
89.5:51.5	89.5	51.5	1.209103314	12	2037.172986	379.5220102	389.9647222	-49.73951389	74.96795139	142.8258333	1.582631355	4.04101134	2804.460732
89.5:52.5	89.5	52.5	0.372268908	4	997.2723611	337.2184216	433.979375	-10.75604167	79.59291667	165.3726042	2.519045681	4.111630473	2904.083332
89.5:54.5	89.5	54.5	0.032531501	2	728.5027778	239.8741939	490.5825694	-8.727291667	88.83434028	211.1884722	3.65334633	4.281245311	3105.430727
89.5:61.5	89.5	61.5	0.071862348	2	133.3631944	58.05808902	580.6344444	-36.19388889	114.648125	299.3705556	13.41755311	4.61784339	3826.355969
89.5:62.5	89.5	62.5	0.071862348	2	177.0847222	74.9892736	596.5200694	-46.82819444	118.3098264	307.5487153	13.73968458	4.540060997	3930.865045
89.5:69.5	89.5	69.5	0.049081515	2	284.2413194	239.6665175	437.110625	-113.0088194	105.9937847	256.5160069	15.21677005	4.253265546	4669.496761
89.5:71.5	89.5	71.5	0.039466131	2	35.87208333	26.38861599	338.9152083	-114.0457639	120.2519792	190.3127778	30.33957696	4.849934949	4882.315025
9.5:46.5	9.5	46.5	0.117241379	2	1777.182708	689.2509811	1352.417431	30.42590278	74.04222222	87.45128472	0.760388825	3.776428858	10203.94532
9.5:47.5	9.5	47.5	0.225431034	3	795.4403472	434.0360233	1119.064583	72.90673611	76.79649306	73.1921875	5.244177928	3.988474468	10225.85938
9.5:58.5	9.5	58.5	0.004310345	1	97.71750115	67.26798456	841.6035829	64.76665136	222.7407549	-110.7948235	25.75000763	4.045558323	10539.92884
9.5:60.5	9.5	60.5	0.00862069	1	668.464375	277.2491574	742.1200694	13.93833333	222.2074306	167.0688542	5.945483685	4.495042933	10610.86707
9.5:63.5	9.5	63.5	0.00862069	1	279.7222594	187.9707665	1072.417392	38.88591203	205.9535537	345.5289096	9.310961151	4.315721562	10724.85897
90.5:26.5	90.5	26.5	3.618736908	15	245.4813889	427.4154922	3107.052361	234.1613194	29.591875	-58.96152778	7.680784959	4.055944317	1121.784293
90.5:27.5	90.5	27.5	10.55211545	39	3164.959931	1200.120041	1301.008056	84.90104167	36.72569444	12.23461806	0.366217127	3.429111401	1105.486318
90.5:28.5	90.5	28.5	7.116155621	41	5064.220208	513.0591629	269.3454861	-8.804444444	50.19121528	34.62065972	0.770435499	3.783384972	1100
90.5:29.5	90.5	29.5	4.233583597	37	4757.345208	569.2501915	274.0120139	9.543611111	56.05576389	60.94430556	0.623863253	3.738092634	1105.486318
90.5:30.5	90.5	30.5	1.985828206	28	5002.179722	402.8852157	277.0143056	-18.09638889	61.1128125	53.68965278	2.283269522	3.942772296	1121.784293
90.5:31.5	90.5	31.5	1.558553431	26	4817.882778	196.3379697	306.4538889	-22.87020833	66.92840278	52.23513889	2.26758913	4.266304526	1148.433716
90.5:32.5	90.5	32.5	1.606233456	26	4874.503194	190.3986869	292.9052778	-37.06055556	71.0184375	62.60666667	3.291388595	4.223626124	1184.736258
90.5:38.5	90.5	38.5	1.276923077	4	3295.353333	357.0156529	59.86277778	-2.054513889	53.65642361	29.07892361	2.206718177	3.875997947	1555.634919
90.5:40.5	90.5	40.5	0.111111111	1	803.9522917	42.11156992	19.26861111	117.80875	56.29920139	7.679201389	10.14359127	4.553501599	1718.254929
90.5:45.5	90.5	45.5	0.603166421	4	1386.962361	370.1641246	152.1148611	28.77569444	69.49791667	42.50288194	3.626359284	4.170091967	2169.539122
90.5:46.5	90.5	46.5	1.452761414	8	1619.807569	507.7806636	157.8324306	10.74798611	70.0196875	38.6596875	2.235716522	3.995321876	2265.038631
90.5:47.5	90.5	47.5	0.896428571	4	2698.530556	382.7807694	181.6656944	-37.175625	69.78357639	46.59104167	1.360887945	3.969424413	2361.800161
90.5:49.5	90.5	49.5	1.345626739	10	1795.781389	340.1291756	147.7697917	-17.28618056	69.99767361	50.46857639	3.141133318	3.920198573	2558.534737
90.5:50.5	90.5	50.5	0.990000328	13	2109.624375	534.0474365	261.2488194	-48.92472222	71.91555556	95.01444444	1.661473822	3.948902607	2658.270114
90.5:51.5	90.5	51.5	0.708408677	9	1555.990417	452.575471	361.7254861	-36.73486111	75.36322917	133.9043056	2.188302338	3.991189977	2758.785965
90.5:69.5	90.5	69.5	0.08899993	3	463.1327083	282.6177244	457.8447222	-122.9458333	102.7677083	268.9983681	2.899401993	4.231956926	4642.208526
90.5:73.5	90.5	73.5	0.014925373	1	86.39125	76.30830999	284.3150694	-129.0602778	134.4006597	156.7161111	23.68933308	4.625318819	5070.749452
91.5:27.5	91.5	27.5	10.75512374	39	2826.822708	1115.148512	1300.265833	107.0632639	37.41395833	21.40298611	0.33353562	3.446905719	996.0923652
91.5:28.5	91.5	28.5	10.41699014	50	4836.111042	433.2761762	286.1072222	4.749930556	50.62319444	35.14107639	0.647041775	3.926004032	990
91.5:29.5	91.5	29.5	7.020347614	42	4389.685069	529.6143588	311.6297917	29.79916667	56.97364583	71.12197917	0.525501214	3.768272632	996.0923652
91.5:30.5	91.5	30.5	3.03735178	32	4913.114792	377.2144094	311.015	-13.53458333	62.47756944	69.49677083	0.943366972	3.950869706	1014.14989
91.5:31.5	91.5	31.5	2.109163685	27	4749.270764	193.056673	356.2770139	-20.73993056	68.190625	71.90982639	2.506032415	4.241596533	1043.551628
91.5:32.5	91.5	32.5	1.553283753	25	4909.914722	181.9596547	336.9339583	-40.56861111	72.10847222	83.48690972	3.677707505	4.177260485	1083.374358
91.5:33.5	91.5	33.5	0.994211985	15	5162.041736	280.905088	293.1647917	-62.719375	72.54104167	87.48336806	2.715037562	4.144524627	1132.519316
91.5:37.5	91.5	37.5	1	1	3735.997153	655.1146623	76.76180556	-17.70722222	57.98548611	37.18715278	1.584160496	3.789771948	1400.071427
91.5:46.5	91.5	46.5	0.710309278	3	2268.156042	693.6439974	149.6588194	-10.84888889	70.23357639	33.20048611	1.708123151	3.885191653	2213.707298
91.5:49.5	91.5	49.5	0.269031388	7	2163.970139	535.6904268	199.5640972	-47.30930556	68.51447917	75.70732639	1.613189086	3.856876294	2513.205125
91.5:50.5	91.5	50.5	0.6230283	9	1659.713264	445.7004526	257.6418056	-47.02152778	72.20850694	100.7555208	2.50052163	4.020829896	2614.670151
91.5:51.5	91.5	51.5	0.539001073	7	1276.643611	388.9089447	388.7919444	-35.90805556	77.07197917	148.1487153	1.765704557	4.016066876	2716.799588
91.5:52.5	91.5	52.5	0.584589552	10	1239.876389	457.3051902	534.2561806	-34.87229167	81.95756944	203.1528819	1.366781101	4.07180453	2819.521236
91.5:53.5	91.5	53.5	0.232677943	5	355.4947222	104.074026	402.8528472	8.824791667	85.67114583	167.2174306	8.226619502	4.450041605	2922.772656
91.5:56.5	91.5	56.5	0.039027149	2	303.7707639	55.93756582	468.6679167	-0.507430556	97.61930556	212.1739931	13.0229009	4.788850254	3235.197057
91.5:62.5	91.5	62.5	0.009615385	1	318.21875	124.8370223	606.73125	-59.37944444	116.1379167	309.5836806	8.360640585	4.497751925	3868.811187
91.5:67.5	91.5	67.5	0.191207424	3	444.2289583	198.1946469	509.6280556	-107.4908333	108.2157639	274.5551389	4.396795839	4.288261924	4402.749141
91.5:69.5	91.5	69.5	0.079384546	3	771.7627778	316.9345945	495.6520833	-140.1720139	100.6535069	284.9064236	2.004617289	4.078943133	4617.38021
92.5:27.5	92.5	27.5	6.788600635	27	2888.055486	1605.242536	1227.108264	109.4076389	37.35381944	6.857395833	0.623033828	3.433152616	886.8483523
92.5:28.5	92.5	28.5	10.87389088	39	4789.449444	491.2451732	302.0224306	12.23993056	49.8015625	38.97902778	0.556821449	3.802865373	880
92.5:29.5	92.5	29.5	7.351879493	43	4789.917361	526.6577532	296.4922917	2.830833333	57.03829861	68.43326389	0.658185275	3.89527448	886.8483523
92.5:30.5	92.5	30.5	3.66934629	33	5061.154722	285.6754831	341.5211111	-23.36854167	63.07243056	82.08534722	1.45272328	4.249433233	907.0832376
92.5:31.5	92.5	31.5	0.412231558	9	4778.289375	248.617064	410.7174306	-21.86069444	68.89364583	98.46222222	1.991723515	4.206706954	939.840412
92.5:33.5	92.5	33.5	0.609715867	14	4846.661875	238.1562044	337.8743056	-45.07138889	73.19684028	114.3065972	3.884164609	4.255159484	1037.737925
92.5:34.5	92.5	34.5	0.188383328	6	4730.129514	161.7744983	277.9913889	-48.14180556	74.17763889	106.9705556	4.558494315	4.381532616	1100
92.5:39.5	92.5	39.5	1.038461538	2	1994.604931	698.600574	22.61847222	61.43229167	58.07291667	11.55684028	1.764538816	3.742086397	1496.161756
92.5:46.5	92.5	46.5	0.510309278	2	2508.186181	462.2414206	148.803125	-16.84381944	70.55982639	33.57569444	1.24449645	3.89740424	2166.748716
92.5:51.5	92.5	51.5	0.624180517	8	1346.618056	539.9895194	497.7600694	-47.44625	79.42354167	188.2557292	1.5401442	3.898699217	2678.675046
92.5:52.5	92.5	52.5	0.400713195	7	1202.061111	355.6767384	721.6003472	-39.74541667	84.45857639	271.5144097	1.242068415	4.074466937	2782.804341
92.5:54.5	92.5	54.5	0.070864756	3	546.0989583	167.0723729	549.1152778	-4.889375	89.71305556	240.571875	4.605478644	4.329538173	2992.323512
92.5:55.5	92.5	55.5	0.070864756	3	461.6545833	148.6907398	521.4576389	-0.970347222	93.68763889	227.959375	3.968366385	4.39449101	3097.628125
92.5:56.5	92.5	56.5	0.070864756	3	327.0572222	86.32222694	490.3655556	-0.500486111	98.08805556	218.9462847	8.944434365	4.650317046	3203.248351
92.5:67.5	92.5	67.5	0.200822809	3	547.5274306	221.0444637	509.9845139	-115.04125	105.8693403	269.8074306	2.991300553	4.453208672	4379.326432
93.5:28.5	93.5	28.5	7.391475282	36	3321.711458	1077.88179	858.0034722	79.83506944	45.73090278	107.1015625	0.374015575	3.571829783	770
93.5:29.5	93.5	29.5	12.06333308	47	4531.138889	571.9724397	387.6555556	15.00534722	56.08	84.53229167	0.654842468	3.855570952	777.8174593
93.5:30.5	93.5	30.5	2.691398073	29	4929.670694	474.1850168	409.1868056	-15.50625	63.26545139	106.3369792	0.947681342	4.034955243	800.8120878
93.5:31.5	93.5	31.5	1.61134217	24	4840.0025	346.5482801	466.6752083	-21.13604167	69.15302083	131.9573264	1.500455268	4.111620764	837.7350416
93.5:35.5	93.5	35.5	1.129916499	12	4623.314722	227.8811599	228.4899306	-50.99131944	69.85677083	103.0602431	4.982098937	4.258383148	1088.944443
93.5:37.5	93.5	37.5	0.234961042	4	2715.467986	45.39218395	28.71131944	39.46743056	63.13409722	15.095	10.96440682	4.571134329	1254.192968
93.5:42.5	93.5	42.5	0.076923077	1	725.3526389	166.6307251	36.26923611	103.8743056	65.959375	9.674618056	3.153885312	4.067616542	1721.772343
93.5:44.5	93.5	44.5	0.076923077	1	968.5080556	397.2782461	78.90229167	70.24958333	68.37805556	24.23909722	3.212538306	3.938271503	1921.067412
93.5:51.5	93.5	51.5	0.500769481	10	1163.861944	329.8804219	542.9477083	-45.58458333	82.32166667	197.4876389	1.864494473	4.053804583	2644.579362
93.5:52.5	93.5	52.5	0.463366718	7	1279.756875	311.1601776	878.1046528	-50.32916667	86.43732639	325.0838194	2.216525952	4.124634021	2750
93.5:54.5	93.5	54.5	0.039027149	2	759.1338889	216.5219962	650.3133333	-20.783125	90.50420139	275.2386806	3.601745745	4.18214033	2961.840644
93.5:66.5	93.5	66.5	0.019230769	1	562.3754167	143.4584533	522.069375	-110.6813194	107.7336111	267.5129514	5.829106867	4.677452134	4250.329399
93.5:67.5	93.5	67.5	0.210438194	3	721.6529861	224.6530119	519.7766667	-126.4161111	104.2305903	268.1646875	2.406135961	4.285784675	4358.554806
93.5:68.5	93.5	68.5	0.049081515	2	886.4994444	247.4288124	520.7028472	-142.2196528	100.0711458	275.6603125	2.709002942	4.417802049	4466.866911
93.5:69.5	93.5	69.5	0.039466131	2	962.1855556	216.9428561	507.8168056	-153.1988889	97.92090278	280.5997917	2.570637465	4.324820028	4575.259555
94.5:29.5	94.5	29.5	8.757021691	42	3936.534792	773.8617611	598.7527778	47.5975	53.62267361	110.5739583	0.568922234	3.727990131	669.1038783
94.5:30.5	94.5	30.5	5.237334682	38	4582.970556	727.4235607	514.7620139	7.113194444	62.35017361	142.4564583	0.637338123	3.830364943	695.7010852
94.5:31.5	94.5	31.5	1.316075692	18	4702.866667	394.3461152	527.5977083	-10.09208333	68.76034722	168.2539583	1.022704627	3.99316648	737.9024326
94.5:32.5	94.5	32.5	1.557849801	20	4919.327083	203.1902518	497.0915278	-33.77006944	71.51291667	165.8640972	2.65643543	4.348265668	793.2212806
94.5:35.5	94.5	35.5	1.783391297	19	4528.862986	362.8221602	220.9159028	-45.28861111	69.08638889	104.1346528	2.242944205	4.028155645	1014.14989
94.5:36.5	94.5	36.5	1.514520401	18	3082.615694	619.491854	61.298125	28.53083333	64.27041667	31.92572917	7.40657058	4.109806458	1100
94.5:39.5	94.5	39.5	0.223717949	4	2502.703264	878.0676631	52.490625	33.34868056	61.1446875	21.5140625	1.874388111	3.72114004	1378.296049
94.5:40.5	94.5	40.5	0.223717949	4	1245.358264	226.2910605	38.90833333	89.09145833	60.055	15.79809028	4.338733971	4.062883159	1475.804865
94.5:51.5	94.5	51.5	0.37622898	6	987.1095833	321.8243667	472.1472917	-41.15743056	84.04395833	170.9320139	2.708339373	4.09569631	2614.670151
94.5:55.5	94.5	55.5	0.009615385	1	450.0745139	144.7853265	482.6458333	-11.77104167	94.61090278	204.8185764	8.019366602	4.648602744	3042.449671
95.5:26.5	95.5	26.5	1	1	1074.104653	630.7782956	2518.825486	189.4519444	36.13857639	-110.9149653	1.013351376	3.660878069	592.3681288
95.5:29.5	95.5	29.5	7.895143661	34	3349.637708	988.981063	908.1686111	77.36875	53.24461806	156.8352778	0.435821161	3.593177762	560.8921465
95.5:31.5	95.5	31.5	3.231132409	32	4695.573889	413.4587946	554.0298611	-7.143402778	67.509375	190.2755208	1.074520346	3.985814061	641.4047084
95.5:32.5	95.5	32.5	3.735944856	31	4612.813333	302.4190888	527.3834028	-14.47229167	69.43569444	183.8356597	1.391669837	4.120519525	704.3436661
95.5:33.5	95.5	33.5	1.785883956	17	4787.736944	266.6635356	456.5705556	-39.43125	70.05659722	181.0939931	1.810690098	4.10563108	777.8174593
95.5:34.5	95.5	34.5	0.656278424	7	4608.427847	213.5276259	356.9832639	-43.38638889	70.51725694	164.5527083	1.974863909	4.25009895	859.1274643
95.5:35.5	95.5	35.5	1.547919841	17	4520.018542	237.4338142	254.2547222	-45.23236111	66.93430556	122.8068056	2.66065509	4.25537061	946.2557794
95.5:50.5	95.5	50.5	0.750525241	7	1517.403958	341.5098763	318.2560417	-64.70152778	81.10489583	100.2760069	2.138135083	3.989781267	2481.713118
95.5:51.5	95.5	51.5	0.644869928	8	1195.750694	339.6285325	422.5213889	-54.32979167	84.31864583	154.6819792	1.876633177	4.147093078	2589.092505
95.5:52.5	95.5	52.5	0.2	1	1314.078542	369.6615688	568.3504167	-59.26659722	87.12489583	217.2445139	2.13752231	4.167222804	2696.683148
95.5:56.5	95.5	56.5	0.010309278	1	275.4867361	49.34356698	366.2208333	-11.890625	100.1788194	159.5324653	11.33422701	4.859023836	3128.721784
96.5:29.5	96.5	29.5	4.6883608	31	4638.474931	797.2751866	635.6575	11.07611111	54.02836806	121.2607986	0.592121111	3.78001129	453.5416188
96.5:30.5	96.5	30.5	3.437398446	32	4616.671944	495.20703	552.0870833	4.757708333	59.16829861	164.2528819	0.819730256	3.909510361	491.934955
96.5:31.5	96.5	31.5	8.290419444	48	4409.293681	353.2661333	532.0626389	11.05854167	63.27208333	179.9211458	0.912637163	4.100352188	550
96.5:32.5	96.5	32.5	8.918580246	49	4347.332986	298.1433974	514.0407639	1.996041667	63.78423611	176.9027431	1.116998309	4.043100357	622.2539674
96.5:33.5	96.5	33.5	5.234462369	37	4560.507986	274.1701929	458.5144444	-25.60173611	64.14652778	182.1568056	1.35464159	4.140839736	704.3436661
96.5:36.5	96.5	36.5	0.567170361	13	3030.056806	560.8892888	174.6636111	36.178125	59.40989583	90.70180556	6.300539833	3.954869403	983.8699101
96.5:50.5	96.5	50.5	0.650525241	6	2045.686667	379.5614451	335.6958333	-90.26104167	81.54711806	101.9111111	1.571722865	4.043263826	2459.674775
96.5:53.5	96.5	53.5	0.081203008	2	1652.648472	336.9570809	604.6138889	-77.57958333	90.63482639	224.0670139	1.641117026	4.097414758	2784.977558
97.5:28.5	97.5	28.5	13.23098256	66	3810.32625	803.742829	875.5306944	41.27055556	43.13427083	111.2086458	0.620714901	3.605831047	330
97.5:29.5	97.5	29.5	6.28745687	45	4163.471111	759.2240813	600.6531944	10.63194444	51.87847222	143.9379167	0.699597591	3.722329014	347.8505426
97.5:30.5	97.5	30.5	4.35251132	35	4417.918403	508.2478354	530.2117361	16.61638889	54.16326389	157.7230208	0.762090974	3.788872831	396.6106403
97.5:31.5	97.5	31.5	11.19936745	58	4355.010486	350.8613399	512.0329861	14.16291667	55.89295139	155.6223958	0.883861747	3.980002026	466.6904756
97.5:32.5	97.5	32.5	11.83316724	58	4423.889097	361.0941594	507.9096528	-4.070208333	56.36989583	160.9391667	0.963099656	3.966173967	550
97.5:33.5	97.5	33.5	6.521275449	40	4394.773819	217.31554	457.9995139	-20.79138889	56.19819444	173.3276389	1.606601238	4.06397697	641.4047084
97.5:34.5	97.5	34.5	3.159354533	36	4494.279861	178.2385925	379.295	-35.36395833	57.89645833	168.4139236	3.669693336	4.281447662	737.9024326
97.5:37.5	97.5	37.5	0.041666667	1	3729.388403	646.1523117	221.035	-12.63291667	54.00944444	100.9047917	1.524290968	3.813025084	1043.551628
97.5:40.5	97.5	40.5	0.1	1	1481.222986	169.6706321	66.04979167	75.16576389	61.39579861	25.62791667	3.21194417	4.032595793	1360.624856
97.5:48.5	97.5	48.5	0.028571429	1	2098.399236	241.2226487	232.6494444	-63.53555556	76.54690972	61.9315625	2.622156136	4.242950658	2224.612326
97.5:53.5	97.5	53.5	0.081203008	2	1785.935208	324.5790694	559.6205556	-84.825625	88.99295139	212.1578819	1.739156197	4.092766841	2769.729229
97.5:74.5	97.5	74.5	0.029850746	1	213.919375	114.9435917	275.3447222	-148.5240972	132.5366667	140.6580903	4.344330132	4.659230431	5070.749452
98.5:23.5	98.5	23.5	0.152472527	2	1171.249167	352.1550958	1493.113403	190.9978472	38.74090278	-58.82409722	0.776572153	4.004545702	592.3681288
98.5:25.5	98.5	25.5	1.675	7	2003.728681	611.7748841	1496.297569	148.5229167	34.38142361	-38.60260417	0.725085562	3.758950584	396.6106403
98.5:26.5	98.5	26.5	5.95076566	28	2179.753472	792.547512	1645.875972	139.5755556	33.10767361	-16.06673611	0.477980913	3.659313699	311.1269837
98.5:27.5	98.5	27.5	19.45445505	78	2589.358819	785.7715275	1369.524653	114.4572917	36.40086806	86.85190972	0.483296648	3.662929164	245.9674775
98.5:28.5	98.5	28.5	25.2381739	93	3826.636736	810.5103394	758.1327778	46.76722222	42.20819444	133.7056944	0.436407504	3.701818354	220
98.5:29.5	98.5	29.5	11.20096688	59	4173.584167	573.7274487	561.0527083	27.67333333	46.67767361	146.0093056	0.659028372	3.760536492	245.9674775
98.5:30.5	98.5	30.5	6.469256966	50	4267.75125	395.8285109	525.9606944	23.60131944	48.41989583	141.5205903	0.793970081	3.980099208	311.1269837
98.5:31.5	98.5	31.5	8.827235018	51	4522.524236	538.1168494	548.9769444	23.355	49.45829861	145.6818056	0.588238459	3.92154287	396.6106403
98.5:32.5	98.5	32.5	7.208432476	47	4499.853889	399.9585833	543.553125	-0.878819444	49.53871528	155.7388889	0.856720538	3.942247007	491.934955
98.5:33.5	98.5	33.5	4.735348201	46	4392.240208	178.8043527	488.4877778	-26.09972222	49.13725694	169.5086111	1.801617846	4.054559661	592.3681288
98.5:34.5	98.5	34.5	3.42372949	35	4357.158333	140.4750549	390.565	-31.65597222	51.02631944	162.0129167	3.014095217	4.195654141	695.7010852
98.5:35.5	98.5	35.5	2.649179886	28	4263.729722	297.6497114	337.7982639	-35.79708333	49.42079861	146.7696181	1.61173203	4.044887185	800.8120878
98.5:36.5	98.5	36.5	1.48073854	20	3654.390347	485.0860421	261.6625694	-2.920208333	47.94784722	119.0775	0.91885682	3.73162263	907.0832376
98.5:47.5	98.5	47.5	0.084126984	2	2708.933611	227.7746847	212.4565278	-69.77201389	71.10211806	62.28291667	1.983010302	4.192509466	2101.547049
98.5:50.5	98.5	50.5	0.550342091	5	2183.823333	269.2213392	320.6310417	-92.316875	79.8784375	107.8775694	2.082317941	4.1407446	2429.979424
98.5:73.5	98.5	73.5	0.029850746	1	68.56958333	29.15620083	272.8447917	-137.2501389	124.7889236	138.740625	21.26237631	4.898564233	4954.886477
98.5:74.5	98.5	74.5	0.044776119	1	179.4036806	102.3470629	271.3475	-147.7114583	131.6913194	137.6521875	8.347706556	4.64227479	5064.780351
98.5:76.5	98.5	76.5	0.014925373	1	69.38356164	39.41802357	235.325723	-149.2614155	153.54414	108.6998549	NA	4.023903271	5284.581346
99.5:22.5	99.5	22.5	0.041666667	1	1310.279306	336.7771814	1444.700903	191.4977778	38.37538194	10.06114583	0.8418796	3.992952903	669.1038783
99.5:24.5	99.5	24.5	0.63482906	6	1654.200625	445.2846291	1163.901667	167.3271528	36.93131944	12.97892361	0.63374965	3.866674827	453.5416188
99.5:25.5	99.5	25.5	5.843612637	26	2138.383681	421.7045649	1088.100833	143.9138194	34.96590278	-0.472951389	0.733816352	3.860866268	347.8505426
99.5:26.5	99.5	26.5	14.84071828	66	2767.232292	491.3017014	1093.152292	112.9761111	34.69920139	26.99083333	0.701219946	3.836611013	245.9674775
99.5:27.5	99.5	27.5	23.75456483	92	3160.606597	619.5118453	930.855	86.02381944	37.08458333	86.42270833	0.609597376	3.755023009	155.5634919
99.5:28.5	99.5	28.5	26.21805975	93	3740.723403	629.1309742	695.2384722	46.69597222	41.08486111	125.3278819	0.526601939	3.723992944	110
99.5:29.5	99.5	29.5	15.56173322	77	4195.806875	577.4117861	601.805	27.21888889	43.48017361	140.0480556	0.678364947	3.751797742	155.5634919
99.5:30.5	99.5	30.5	4.919988252	44	4450.548056	428.2348741	612.3328472	10.06444444	43.86479167	138.1175694	0.763713104	3.802748124	245.9674775
99.5:31.5	99.5	31.5	8.061677806	54	4340.304097	379.4137253	617.8199306	9.100694444	44.19270833	140.3911111	0.754493518	3.932409955	347.8505426
99.5:32.5	99.5	32.5	5.667876183	45	4320.128681	236.8148152	604.3820833	-4.565208333	44.02854167	156.5131597	1.116620952	4.062767029	453.5416188
99.5:33.5	99.5	33.5	3.866952285	33	4393.876806	210.0927513	553.8972222	-23.6225	44.20388889	171.7878472	1.699701294	4.20613012	560.8921465
99.5:34.5	99.5	34.5	5.219664602	42	4459.800486	277.0236091	472.9913194	-41.66409722	45.35326389	179.5920139	1.721467331	3.872412529	669.1038783
99.5:35.5	99.5	35.5	3.49175095	36	4143.841042	387.5363099	376.3611111	-35.08291667	44.19746528	156.2621528	1.071260795	3.816000634	777.8174593
99.5:36.5	99.5	36.5	2.038764569	25	3537.402778	499.5218621	292.0898611	-8.156388889	44.71774306	123.9414236	1.73815155	3.753995061	886.8483523
99.5:37.5	99.5	37.5	0.576026772	12	3758.194167	355.1562136	320.2976389	-26.85701389	46.20461806	134.4851389	1.761619497	3.842786299	996.0923652
99.5:49.5	99.5	49.5	0.648754789	6	1877.625	237.7004597	252.358125	-48.5	76.80989583	80.91888889	2.093842238	4.043924987	2312.617565
99.5:50.5	99.5	50.5	1.646394446	12	2067.569167	282.1817137	308.5701389	-77.41006944	78.74791667	107.634375	2.670324951	4.029018369	2422.49871
99.5:51.5	99.5	51.5	1.119389821	7	1983.45625	357.8481536	340.8324306	-89.591875	82.57392361	122.589375	3.081089278	4.061717199	2532.390175
99.5:52.5	99.5	52.5	0.408620911	5	2047.006528	333.7886625	427.8957639	-93.89020833	86.74	155.3601736	1.744265834	4.204725544	2642.290673
99.5:54.5	99.5	54.5	0.105693816	3	629.2609722	163.8195135	410.2038889	-22.02888889	92.11434028	167.5953819	6.281638165	4.526143412	2862.114603
99.5:56.5	99.5	56.5	0.039027149	2	386.6434028	83.54024141	379.3595833	-16.45138889	101.6085069	161.3127083	7.136517485	4.723641237	3081.96366
99.5:57.5	99.5	57.5	0.039027149	2	319.2438889	61.55805608	347.3015972	-21.26138889	105.0684722	152.3441319	10.99564528	4.735165583	3191.895988
99.5:61.5	99.5	61.5	0.055555556	1	390.5405556	43.90774444	424.334375	-73.160625	110.9886806	193.6208333	12.43942356	4.91807531	3631.666284
99.5:71.5	99.5	71.5	0.009615385	1	48.10493056	17.8130111	284.3256944	-127.9697222	111.9486806	145.0652778	28.8308804	4.91126487	4731.278897
